# Supplementary material for: 2-[4-(2-Hy­droxy­propan-2-yl)-1H-1,2,3-triazol-1-yl]phenol
Source: Acta Crystallogr Sect E Struct Rep Online. 2012 Mar 31;68(Pt 4):o1262. doi: 10.1107/S1600536812012925 (PMC3344188; doi:10.1107/S1600536812012925)
Supplement: Supplementary file 2 [file e-68-o1262-Isup2.hkl]

# 
# h,k,l, Fc-squared, Fo-squared, sigma(Fo-squared) and status flag 
# 
data_I
_shelx_title ' 111013b in P2(1)/c' 
_shelx_refln_list_code          4 
_shelx_F_calc_maximum      141.06 
_exptl_crystal_F_000       464.00 
_reflns_d_resolution_high  0.8256 
 
loop_ 
 _symmetry_equiv_pos_as_xyz 
 'x, y, z' 
 '-x, y+1/2, -z+1/2' 
 '-x, -y, -z' 
 'x, -y-1/2, z-1/2' 
 
_cell_length_a    11.5995 
_cell_length_b     9.0747 
_cell_length_c    10.7434 
_cell_angle_alpha  90.000 
_cell_angle_beta  107.081 
_cell_angle_gamma  90.000 
 
_shelx_F_squared_multiplier     1.000 
 
loop_ 
 _refln_index_h 
 _refln_index_k 
 _refln_index_l 
 _refln_F_squared_calc 
 _refln_F_squared_meas 
 _refln_F_squared_sigma 
 _refln_observed_status 
   1   0   0     5237.60     4206.55    113.55 o 
   2   0   0     3889.45     3499.97     53.04 o 
   3   0   0        3.01        1.89      0.78 o 
   4   0   0      483.85      413.07      9.75 o 
   5   0   0     1486.90     1568.23     28.14 o 
   6   0   0      312.69      330.68      9.83 o 
   7   0   0       33.02       39.75      3.46 o 
   8   0   0      560.13      536.23     15.03 o 
   9   0   0     1083.56      995.97     23.66 o 
  10   0   0       12.34        9.47      2.85 o 
  11   0   0        5.84        2.65      1.87 o 
  12   0   0       74.57       64.82      6.03 o 
  13   0   0       46.57       37.79      5.56 o 
   1   1   0        1.81       10.04      6.11 o 
   2   1   0     1143.43     1101.66      9.02 o 
   3   1   0     1159.61     1108.79     11.04 o 
   4   1   0      256.61      253.72      5.52 o 
   5   1   0      350.25      426.35      6.18 o 
   6   1   0      196.61      256.29     15.26 o 
   7   1   0      458.35      465.88      9.19 o 
   8   1   0      822.18      816.20     35.40 o 
   9   1   0       91.82       85.38      5.29 o 
  10   1   0      342.45      324.32      8.89 o 
  11   1   0       13.09       10.24      2.19 o 
  12   1   0        3.85        7.71      2.11 o 
  13   1   0       67.49       69.01      4.92 o 
   0   2   0    19898.88    16553.54    255.39 o 
   1   2   0     1547.38     1539.52     12.51 o 
   2   2   0     1171.35     1152.65     14.57 o 
   3   2   0     1240.83     1214.40     10.34 o 
   4   2   0      928.83      921.41     10.19 o 
   5   2   0      136.80      148.34      3.33 o 
   6   2   0      564.81      604.46      8.34 o 
   7   2   0        3.74        4.88      0.96 o 
   8   2   0       29.02       23.79      2.00 o 
   9   2   0      345.96      339.75     12.93 o 
  10   2   0      242.72      226.50      7.30 o 
  11   2   0       58.02       48.91      5.44 o 
  12   2   0       35.18       36.95      3.93 o 
  13   2   0        0.32        0.39      1.37 o 
   1   3   0      111.63      100.03      1.78 o 
   2   3   0        0.03        0.09      0.22 o 
   3   3   0      122.18      113.75      1.90 o 
   4   3   0        0.65        0.17      0.37 o 
   5   3   0      623.35      639.12     12.89 o 
   6   3   0      184.60      206.67      4.45 o 
   7   3   0      102.04      100.47      3.24 o 
   8   3   0        5.21        7.26      1.24 o 
   9   3   0      488.09      489.94      8.72 o 
  10   3   0       29.04       20.02      2.24 o 
  11   3   0       42.16       49.77      4.22 o 
  12   3   0        0.31        1.89      1.64 o 
   0   4   0      128.14      118.34      4.39 o 
   1   4   0      967.44      982.36      9.13 o 
   2   4   0      466.58      478.03      6.11 o 
   3   4   0       14.32       15.10      1.04 o 
   4   4   0        1.86        1.20      0.37 o 
   5   4   0      224.05      228.62      5.24 o 
   6   4   0       41.73       40.10      2.46 o 
   7   4   0       19.83       23.13      1.93 o 
   8   4   0       82.06       82.59      3.57 o 
   9   4   0       45.77       44.34      2.88 o 
  10   4   0      128.12      117.00      4.94 o 
  11   4   0       10.09        7.01      1.77 o 
  12   4   0        0.93        0.07      1.67 o 
   1   5   0      513.46      508.39      5.96 o 
   2   5   0      818.23      868.38      8.74 o 
   3   5   0      370.58      369.57      4.80 o 
   4   5   0        1.74        0.94      0.61 o 
   5   5   0      215.07      224.72      4.82 o 
   6   5   0        7.30        6.13      1.15 o 
   7   5   0        0.40        0.85      1.12 o 
   8   5   0       19.07       15.55      1.83 o 
   9   5   0       12.50       10.84      1.69 o 
  10   5   0        0.00        1.15      1.08 o 
  11   5   0        0.54        1.67      1.18 o 
   0   6   0      453.80      469.75      8.49 o 
   1   6   0       21.54       21.71      1.32 o 
   2   6   0       67.59       67.94      2.02 o 
   3   6   0        0.47        0.15      0.60 o 
   4   6   0       96.76      102.96      3.22 o 
   5   6   0      112.16      110.30      4.96 o 
   6   6   0      265.42      246.01      5.53 o 
   7   6   0       30.30       30.03      2.41 o 
   8   6   0       76.21       73.70      3.41 o 
   9   6   0      183.84      172.12      5.31 o 
  10   6   0        0.03        1.44      1.23 o 
  11   6   0        7.60        8.17      1.84 o 
   1   7   0      822.64      803.16      9.99 o 
   2   7   0      182.44      182.42      6.51 o 
   3   7   0       85.63       93.67      3.77 o 
   4   7   0        0.46        0.56      0.84 o 
   5   7   0       13.43       13.92      1.71 o 
   6   7   0      266.13      270.79      6.17 o 
   7   7   0      126.72      122.97      4.26 o 
   8   7   0      547.16      562.61     10.03 o 
   9   7   0        0.69        1.12      1.29 o 
  10   7   0       61.26       74.72      4.26 o 
   0   8   0      757.75      736.00     13.24 o 
   1   8   0       32.92       33.21      3.08 o 
   2   8   0       29.24       26.16      2.91 o 
   3   8   0       24.79       24.24      2.88 o 
   4   8   0        0.04        2.03      1.40 o 
   5   8   0       12.73       14.22      2.40 o 
   6   8   0       29.92       32.26      5.07 o 
   7   8   0       67.99       69.66      4.50 o 
   8   8   0       66.56       76.75      4.94 o 
   9   8   0       63.29       73.96      7.57 o 
   1   9   0      124.08      108.44      7.32 o 
   2   9   0      156.01      152.48      6.14 o 
   3   9   0       46.80       59.91      4.59 o 
   4   9   0       10.28       16.37      2.97 o 
   5   9   0       12.70       14.96      3.27 o 
   6   9   0        9.77       11.59      3.07 o 
   7   9   0       38.87       45.64      6.32 o 
   0  10   0        6.00        4.49      3.21 o 
   1  10   0        4.04        5.10      2.17 o 
   2  10   0       30.53       32.38      5.26 o 
   3  10   0       65.71       76.42      6.56 o 
   4  10   0        3.32        5.10      2.24 o 
   5  10   0        5.72        5.11      2.71 o 
 -13   1   1        0.05        0.00      1.72 o 
 -12   1   1        4.42        1.39      1.41 o 
 -11   1   1        0.05        0.00      1.10 o 
 -10   1   1      110.42      101.11      4.72 o 
  -9   1   1      164.70      163.64      5.65 o 
  -8   1   1       54.20       40.84      5.57 o 
  -7   1   1       47.01       35.76      2.44 o 
  -6   1   1      358.28      373.40     12.95 o 
  -5   1   1      357.30      367.54      5.50 o 
  -4   1   1      481.00      461.36      9.14 o 
  -3   1   1      962.57      949.05     15.11 o 
  -2   1   1      555.26      559.39      5.02 o 
  -1   1   1      578.89      582.45      4.73 o 
   0   1   1       27.06       25.62      1.48 o 
   1   1   1      419.12      392.89      4.86 o 
   2   1   1      161.68      150.81      2.10 o 
   3   1   1      340.05      319.67      3.99 o 
   4   1   1       13.61       14.58      1.12 o 
   5   1   1       53.07       62.34      2.20 o 
   6   1   1       13.07       15.30      1.39 o 
   7   1   1        0.16        0.70      0.57 o 
   8   1   1      139.97      133.27      4.92 o 
   9   1   1       33.83       36.63      3.16 o 
  10   1   1      338.11      310.52      8.78 o 
  11   1   1       14.45       18.64      2.79 o 
  12   1   1        2.15        2.85      1.60 o 
  13   1   1       33.13       40.39      4.16 o 
 -13   2   1        0.56        0.97      1.48 o 
 -12   2   1        0.33        0.49      1.31 o 
 -11   2   1       26.44       27.21      3.25 o 
 -10   2   1      332.03      310.71      9.85 o 
  -9   2   1       12.46       17.49      3.34 o 
  -8   2   1      414.97      403.70     13.77 o 
  -7   2   1        3.32        6.11      0.99 o 
  -6   2   1        5.44        7.30      1.00 o 
  -5   2   1      638.54      669.03      8.38 o 
  -4   2   1      113.41      107.43      2.49 o 
  -3   2   1      242.42      237.74      6.17 o 
  -2   2   1      111.72       95.65      1.87 o 
  -1   2   1     7142.68     6609.95     96.02 o 
   0   2   1      115.62      106.93      1.78 o 
   1   2   1     3834.47     3738.97     36.48 o 
   2   2   1      448.60      444.49      4.59 o 
   3   2   1      373.91      394.72      4.46 o 
   4   2   1       18.05       24.71      1.52 o 
   5   2   1      387.54      421.46      5.78 o 
   6   2   1       23.69       15.52      1.42 o 
   7   2   1      132.27      125.81      5.43 o 
   8   2   1      304.87      289.73      6.11 o 
   9   2   1      237.78      213.36      5.49 o 
  10   2   1       30.86       33.74      3.99 o 
  11   2   1        0.30        0.52      1.30 o 
  12   2   1       21.95       22.55      3.25 o 
 -13   3   1        9.61        8.86      2.29 o 
 -12   3   1        0.18        1.48      1.42 o 
 -11   3   1       40.83       40.73      3.81 o 
 -10   3   1       79.47       73.13      4.35 o 
  -9   3   1       65.22       65.35      3.01 o 
  -8   3   1       79.23       74.45      3.97 o 
  -7   3   1       16.46       14.86      1.53 o 
  -6   3   1      312.07      287.14      7.39 o 
  -5   3   1        7.62       11.39      1.11 o 
  -4   3   1      293.12      306.41      6.90 o 
  -3   3   1       35.59       39.17      2.18 o 
  -2   3   1      384.27      391.12      8.71 o 
  -1   3   1     7568.71     7498.72     80.04 o 
   0   3   1     3957.62     3917.67     34.81 o 
   1   3   1      350.23      336.89      6.07 o 
   2   3   1      673.40      697.89      7.73 o 
   3   3   1     1177.13     1144.78     18.85 o 
   4   3   1     1149.84     1239.62     11.32 o 
   5   3   1      793.16      796.28      9.45 o 
   6   3   1       74.06       83.19      2.17 o 
   7   3   1      449.76      440.70      7.50 o 
   8   3   1       30.16       29.47      2.22 o 
   9   3   1       49.70       40.66      2.75 o 
  10   3   1      255.53      228.96      6.10 o 
  11   3   1        2.54        3.44      2.78 o 
  12   3   1       32.25       35.42      5.27 o 
 -12   4   1       22.93       28.00      3.48 o 
 -11   4   1       85.11       88.30      6.19 o 
 -10   4   1      424.08      396.57      8.11 o 
  -9   4   1      348.14      358.94      8.73 o 
  -8   4   1      324.88      322.09      6.52 o 
  -7   4   1       27.23       30.43      2.44 o 
  -6   4   1      122.50      127.32      4.42 o 
  -5   4   1       56.84       61.51      2.24 o 
  -4   4   1      102.70      115.90      2.92 o 
  -3   4   1     1201.11     1218.36     13.99 o 
  -2   4   1      164.98      160.16      2.36 o 
  -1   4   1      118.18      106.43      2.15 o 
   0   4   1      328.58      328.63      4.73 o 
   1   4   1       14.23       18.11      0.97 o 
   2   4   1      126.18      107.43      2.18 o 
   3   4   1      125.93      142.47      2.60 o 
   4   4   1       84.93       76.19      1.91 o 
   5   4   1       30.14       29.83      1.78 o 
   6   4   1       82.46       86.53      4.26 o 
   7   4   1       49.72       58.46      2.63 o 
   8   4   1      278.24      276.24      6.20 o 
   9   4   1       10.37        9.37      1.53 o 
  10   4   1        6.96        7.52      2.24 o 
  11   4   1       16.55       22.07      2.54 o 
  12   4   1       70.98       66.72      4.78 o 
 -12   5   1        0.28        1.07      1.21 o 
 -11   5   1       14.24       13.48      2.14 o 
 -10   5   1        1.77        3.57      1.32 o 
  -9   5   1      151.91      149.02      5.43 o 
  -8   5   1      265.68      251.44      7.11 o 
  -7   5   1      195.40      185.14      4.72 o 
  -6   5   1       59.68       55.56      2.92 o 
  -5   5   1        2.30        1.96      0.69 o 
  -4   5   1        0.56        0.90      0.48 o 
  -3   5   1      136.51      128.41      2.42 o 
  -2   5   1        5.45        1.97      0.43 o 
  -1   5   1     1893.80     1961.71     16.92 o 
   0   5   1     2469.26     2571.90     24.58 o 
   1   5   1       96.32       96.56      2.24 o 
   2   5   1      223.90      216.98      3.53 o 
   3   5   1      427.25      436.73      8.64 o 
   4   5   1      171.62      172.58      4.05 o 
   5   5   1       49.91       52.90      2.97 o 
   6   5   1        6.22        7.76      1.20 o 
   7   5   1       24.78       29.43      2.23 o 
   8   5   1       69.75       62.23      3.65 o 
   9   5   1       62.40       60.46      5.36 o 
  10   5   1       80.79       75.10      3.63 o 
  11   5   1       14.81       19.39      3.01 o 
 -11   6   1        8.44        6.74      1.72 o 
 -10   6   1       83.53       80.01      3.85 o 
  -9   6   1       10.85        9.16      1.71 o 
  -8   6   1       22.76       22.21      2.19 o 
  -7   6   1        8.25       11.16      1.76 o 
  -6   6   1      151.87      148.78      4.36 o 
  -5   6   1       98.71      106.65      3.37 o 
  -4   6   1      284.71      309.20      6.68 o 
  -3   6   1       36.97       42.15      3.08 o 
  -2   6   1      129.16      128.52      2.53 o 
  -1   6   1       22.58       17.18      1.08 o 
   0   6   1      292.50      297.28      5.13 o 
   1   6   1       16.16       18.72      2.02 o 
   2   6   1      136.59      143.53      3.01 o 
   3   6   1       16.07       17.33      1.56 o 
   4   6   1       19.56       20.81      1.77 o 
   5   6   1      277.35      273.11      6.74 o 
   6   6   1      109.89      111.91      3.73 o 
   7   6   1        7.15        6.82      1.34 o 
   8   6   1        0.22        2.47      1.08 o 
   9   6   1        2.91        2.21      1.22 o 
  10   6   1        0.17        1.84      1.20 o 
 -10   7   1        5.92        9.46      1.81 o 
  -9   7   1       21.61       19.74      2.37 o 
  -8   7   1       88.01       80.39      3.66 o 
  -7   7   1       26.94       24.05      2.29 o 
  -6   7   1       38.75       38.26      2.56 o 
  -5   7   1       11.93       17.04      1.64 o 
  -4   7   1       87.47       88.50      2.86 o 
  -3   7   1      137.18      134.25      3.96 o 
  -2   7   1       33.49       30.51      2.90 o 
  -1   7   1      137.87      132.61      2.78 o 
   0   7   1      107.36      103.47      3.28 o 
   1   7   1       45.80       44.86      2.25 o 
   2   7   1      100.17       89.31     11.72 o 
   3   7   1        3.72        2.67      1.45 o 
   4   7   1       79.69       77.37      4.01 o 
   5   7   1        6.71        7.44      1.88 o 
   6   7   1       77.81       71.24      7.04 o 
   7   7   1        0.16        0.15      1.46 o 
   8   7   1        2.22        2.92      1.78 o 
   9   7   1       11.46       14.61      2.63 o 
  -9   8   1       15.44       18.27      2.72 o 
  -8   8   1        9.92       10.94      2.09 o 
  -7   8   1       19.82       20.42      4.33 o 
  -6   8   1        2.77        2.60      1.17 o 
  -5   8   1       10.98       11.33      1.82 o 
  -4   8   1       16.78       19.73      2.20 o 
  -3   8   1        4.83        7.31      1.40 o 
  -2   8   1        3.88        5.47      1.27 o 
  -1   8   1       12.47       13.94      1.70 o 
   0   8   1       14.39       12.36      1.41 o 
   1   8   1       53.96       48.60      3.21 o 
   2   8   1      271.04      264.91      7.76 o 
   3   8   1       70.60       67.54      4.14 o 
   4   8   1        0.00        0.00      1.31 o 
   5   8   1       40.54       45.38      5.02 o 
   6   8   1        9.26       13.66      2.60 o 
   7   8   1        0.60        0.18      1.73 o 
   8   8   1        1.02        2.21      2.05 o 
  -7   9   1       39.04       60.51      5.50 o 
  -6   9   1       27.45       30.02      4.07 o 
  -5   9   1       21.97       19.57      3.23 o 
  -4   9   1        9.92       12.56      2.65 o 
  -3   9   1        2.02        0.42      1.48 o 
  -2   9   1       64.92       67.90      6.56 o 
  -1   9   1       15.06       13.77      3.36 o 
   0   9   1        8.87        9.11      2.32 o 
   1   9   1       29.27       28.32      3.23 o 
   2   9   1      111.74      107.90      5.35 o 
   3   9   1       21.69       22.73      4.70 o 
   4   9   1       12.28       14.42      3.76 o 
   5   9   1       10.25       16.19      4.17 o 
   6   9   1       14.15       11.89      3.86 o 
   7   9   1       29.01       22.81      4.98 o 
  -5  10   1       19.69       25.69      4.32 o 
  -4  10   1        9.52       10.47      2.77 o 
  -3  10   1       57.75       64.31      4.88 o 
  -2  10   1        2.83        2.00      2.95 o 
  -1  10   1        0.57        0.06      1.77 o 
   0  10   1       13.08        8.36      2.35 o 
   1  10   1        7.72        7.44      2.35 o 
   2  10   1      106.47       95.83      7.63 o 
   3  10   1      142.20      155.39      7.17 o 
   4  10   1       15.29       21.09      3.62 o 
   5  10   1        1.49        3.03      2.44 o 
 -13   0   2       18.39       20.54      4.49 o 
 -12   0   2      448.32      411.53     15.38 o 
 -11   0   2       26.78       30.64      4.82 o 
 -10   0   2      291.76      249.93     10.50 o 
  -9   0   2        6.30        5.61      1.97 o 
  -8   0   2       42.89       46.32      3.97 o 
  -7   0   2       47.02       60.75      4.07 o 
  -6   0   2      203.35      217.53      7.43 o 
  -5   0   2      396.40      402.07      6.94 o 
  -4   0   2      252.83      298.82      6.08 o 
  -3   0   2     5518.11     5352.13     57.49 o 
  -2   0   2     1799.70     1763.31     19.99 o 
  -1   0   2     2911.84     2858.51     49.64 o 
   0   0   2     6385.48     6041.90     89.80 o 
   1   0   2     4236.19     4055.49     34.87 o 
   2   0   2     3137.93     3094.56     27.29 o 
   3   0   2     1722.60     1684.70     16.11 o 
   4   0   2     3993.45     4133.11     36.84 o 
   5   0   2      256.56      220.84      5.25 o 
   6   0   2      468.01      411.58     11.92 o 
   7   0   2      522.11      483.72     13.94 o 
   8   0   2        8.74       10.53      2.50 o 
   9   0   2      960.77      908.90     23.01 o 
  10   0   2       71.18       61.48      5.56 o 
  11   0   2        3.48        4.57      2.02 o 
 -13   1   2       54.74       65.92      5.02 o 
 -12   1   2       34.58       36.34      4.06 o 
 -11   1   2       78.91       64.81      5.67 o 
 -10   1   2       32.58       33.43      4.47 o 
  -9   1   2        3.93        3.09      1.25 o 
  -8   1   2       14.96       14.98      1.93 o 
  -7   1   2      490.60      543.28     28.58 o 
  -6   1   2     4150.99     4314.46     48.10 o 
  -5   1   2       53.36       59.14      3.43 o 
  -4   1   2     3018.41     3083.50     28.38 o 
  -3   1   2      623.85      675.25      5.66 o 
  -2   1   2     5086.35     4831.52     32.30 o 
  -1   1   2       18.03       20.43      0.91 o 
   0   1   2    11816.18    10158.63    153.41 o 
   1   1   2       54.33       60.01      1.21 o 
   2   1   2        4.12        9.41      0.60 o 
   3   1   2     1640.85     1775.68     14.56 o 
   4   1   2      521.14      547.08      6.30 o 
   5   1   2     1227.94     1366.84     12.69 o 
   6   1   2       17.73       19.88      1.34 o 
   7   1   2       16.58       19.98      1.83 o 
   8   1   2       32.42       30.72      2.88 o 
   9   1   2      104.10       97.51      4.63 o 
  10   1   2       31.61       36.08      3.53 o 
  11   1   2       53.11       49.11      4.30 o 
  12   1   2       41.72       44.92      4.23 o 
 -13   2   2       35.35       36.85      4.03 o 
 -12   2   2        8.62       11.21      2.40 o 
 -11   2   2        7.40        4.40      1.52 o 
 -10   2   2        1.70        1.96      1.65 o 
  -9   2   2        4.64        4.69      1.39 o 
  -8   2   2        0.96        0.98      0.88 o 
  -7   2   2       21.62       19.37      1.19 o 
  -6   2   2        9.97        8.98      0.76 o 
  -5   2   2      339.66      338.65      4.30 o 
  -4   2   2       72.40       67.03      1.36 o 
  -3   2   2      696.77      640.69      5.96 o 
  -2   2   2      477.15      470.65      4.48 o 
  -1   2   2     6320.93     6067.12     87.48 o 
   0   2   2      513.31      548.86      7.42 o 
   1   2   2       72.86       73.28      1.52 o 
   2   2   2       89.99       83.43      2.65 o 
   3   2   2      442.67      489.08      5.45 o 
   4   2   2      125.96      140.48      2.95 o 
   5   2   2       28.43       28.73      1.37 o 
   6   2   2        3.82        2.01      0.58 o 
   7   2   2      678.10      688.93     19.18 o 
   8   2   2      142.11      136.66      4.42 o 
   9   2   2      491.18      485.80     12.57 o 
  10   2   2      140.46      125.97      5.62 o 
  11   2   2       12.25       10.28      2.12 o 
  12   2   2        5.53       10.09      2.08 o 
 -13   3   2       11.62       15.46      2.72 o 
 -12   3   2        5.09        7.33      3.01 o 
 -11   3   2        3.82        3.12      1.48 o 
 -10   3   2       92.97       81.14      4.48 o 
  -9   3   2       71.27       64.22      2.93 o 
  -8   3   2        3.23        4.00      1.00 o 
  -7   3   2        1.17        2.73      0.81 o 
  -6   3   2        3.87        6.90      0.97 o 
  -5   3   2       70.93       66.25      2.17 o 
  -4   3   2      145.61      142.52      3.65 o 
  -3   3   2      244.30      267.57      3.80 o 
  -2   3   2      118.45      115.90      2.02 o 
  -1   3   2     3378.05     3504.53     26.92 o 
   0   3   2     2111.77     2169.19     20.32 o 
   1   3   2        3.32        5.12      1.77 o 
   2   3   2      168.71      165.81      2.69 o 
   3   3   2      362.79      400.32      5.30 o 
   4   3   2      115.58      104.94      2.93 o 
   5   3   2      334.12      359.60      8.35 o 
   6   3   2        0.14        0.56      0.74 o 
   7   3   2      175.12      170.40      4.48 o 
   8   3   2       27.73       25.72      2.17 o 
   9   3   2      104.96       85.96      4.35 o 
  10   3   2        6.55        7.23      1.62 o 
  11   3   2        0.07        1.56      1.48 o 
  12   3   2        7.94       11.42      2.44 o 
 -12   4   2       14.26       17.17      3.19 o 
 -11   4   2       34.99       41.73      4.30 o 
 -10   4   2        0.45        0.00      0.93 o 
  -9   4   2      230.39      215.49      5.45 o 
  -8   4   2      114.40      106.41      3.74 o 
  -7   4   2       79.61       75.31      2.80 o 
  -6   4   2      121.54      135.50      3.54 o 
  -5   4   2        0.00        1.68      1.14 o 
  -4   4   2        5.37        8.42      1.02 o 
  -3   4   2      104.49      116.33      2.41 o 
  -2   4   2      330.97      381.20      4.67 o 
  -1   4   2      156.14      162.18      3.50 o 
   0   4   2      126.95      115.88      2.42 o 
   1   4   2      187.79      189.06      4.47 o 
   2   4   2        4.00        4.36      0.60 o 
   3   4   2      110.55      124.13      2.67 o 
   4   4   2       13.35       16.55      1.19 o 
   5   4   2      141.21      141.71      5.09 o 
   6   4   2       53.96       49.12      2.33 o 
   7   4   2        5.66        6.64      1.19 o 
   8   4   2       78.61       70.71      4.11 o 
   9   4   2        0.31        1.50      1.20 o 
  10   4   2        9.26        5.39      1.48 o 
  11   4   2        2.40        3.28      1.42 o 
 -12   5   2        2.54        5.96      1.62 o 
 -11   5   2       33.54       34.20      3.05 o 
 -10   5   2      220.48      224.58      6.05 o 
  -9   5   2      100.82       94.50      3.73 o 
  -8   5   2        0.06        1.04      0.94 o 
  -7   5   2      204.17      182.64     13.44 o 
  -6   5   2      103.06      100.70      2.86 o 
  -5   5   2      218.06      209.04      4.00 o 
  -4   5   2        1.81        2.24      0.54 o 
  -3   5   2        0.16        0.57      0.44 o 
  -2   5   2        0.15        1.14      0.43 o 
  -1   5   2       38.55       38.92      2.27 o 
   0   5   2        1.52        3.93      0.64 o 
   1   5   2     1245.83     1258.52     21.39 o 
   2   5   2      845.33      887.98      9.18 o 
   3   5   2      390.28      374.06      8.63 o 
   4   5   2       19.94       19.33      1.58 o 
   5   5   2       10.35        8.71      1.24 o 
   6   5   2        1.48        1.47      0.83 o 
   7   5   2        6.16        7.06      1.32 o 
   8   5   2       43.90       45.16      4.00 o 
   9   5   2        4.73        5.29      1.56 o 
  10   5   2       73.16       74.25      3.66 o 
  11   5   2       22.49       30.05      3.86 o 
 -11   6   2       27.62       30.63      2.59 o 
 -10   6   2        7.57        8.49      1.50 o 
  -9   6   2       80.76       74.27      3.12 o 
  -8   6   2      217.90      195.32      5.06 o 
  -7   6   2       12.79       13.19      1.54 o 
  -6   6   2      307.40      312.78      5.58 o 
  -5   6   2       65.31       62.08      2.29 o 
  -4   6   2        1.39        0.78      0.59 o 
  -3   6   2      202.46      195.06      3.75 o 
  -2   6   2        2.82        1.62      0.55 o 
  -1   6   2        7.41        9.21      0.90 o 
   0   6   2        0.21        0.09      0.52 o 
   1   6   2      251.03      248.11      5.12 o 
   2   6   2      115.55      106.56      3.23 o 
   3   6   2       67.35       66.38      3.53 o 
   4   6   2       39.86       38.04      3.10 o 
   5   6   2        7.60        6.01      1.56 o 
   6   6   2      320.53      319.09     11.55 o 
   7   6   2        0.25        0.84      1.21 o 
   8   6   2       10.24        6.67      1.97 o 
   9   6   2      101.33      107.90      5.48 o 
  10   6   2       47.38       53.15      4.45 o 
 -10   7   2       29.63       37.63      3.40 o 
  -9   7   2        1.30        0.74      1.27 o 
  -8   7   2       46.78       51.43      3.50 o 
  -7   7   2       19.70       24.69      2.57 o 
  -6   7   2      384.68      369.57     11.86 o 
  -5   7   2       18.37       20.67      2.12 o 
  -4   7   2      426.01      416.97      8.92 o 
  -3   7   2        4.75        4.80      1.19 o 
  -2   7   2      284.70      256.65      6.99 o 
  -1   7   2        1.40        1.89      0.84 o 
   0   7   2       11.34        9.85      1.28 o 
   1   7   2      489.67      495.26      8.17 o 
   2   7   2      130.64      118.90      4.85 o 
   3   7   2      158.89      150.87      5.82 o 
   4   7   2       14.17       12.90      2.32 o 
   5   7   2        0.18        0.32      1.29 o 
   6   7   2      190.32      193.82      6.89 o 
   7   7   2        6.71        8.60      1.98 o 
   8   7   2       60.08       55.55      8.26 o 
   9   7   2       23.44       32.24      4.37 o 
  -9   8   2        0.14        0.00      1.33 o 
  -8   8   2       70.79       75.05      4.05 o 
  -7   8   2      104.60      112.00      4.62 o 
  -6   8   2        4.55        5.31      1.77 o 
  -5   8   2       76.54       78.19      3.63 o 
  -4   8   2       13.53       16.16      2.01 o 
  -3   8   2      118.82      116.36      8.65 o 
  -2   8   2        1.04        0.86      0.90 o 
  -1   8   2       63.87       62.02      2.87 o 
   0   8   2       16.87       21.01      1.78 o 
   1   8   2      531.25      496.24     10.96 o 
   2   8   2      574.13      550.48     11.82 o 
   3   8   2       74.52       72.31      4.59 o 
   4   8   2      276.85      306.25     29.10 o 
   5   8   2       23.90       35.05      3.86 o 
   6   8   2      273.09      279.38      8.95 o 
   7   8   2        9.88       11.60      2.46 o 
   8   8   2       10.10        8.99      2.21 o 
  -8   9   2        1.93        6.54      3.34 o 
  -7   9   2       14.35       16.87      6.47 o 
  -6   9   2       77.12       86.91      4.22 o 
  -5   9   2        6.66        5.30      1.57 o 
  -4   9   2       11.05       13.02      2.05 o 
  -3   9   2        0.27        0.00      1.01 o 
  -2   9   2        0.26        0.00      0.97 o 
  -1   9   2       14.26       12.93      2.43 o 
   0   9   2       20.77       22.45      2.29 o 
   1   9   2      145.20      140.06      4.97 o 
   2   9   2       61.19       67.51      4.33 o 
   3   9   2        1.61        2.27      2.25 o 
   4   9   2        3.06        5.27      2.41 o 
   5   9   2       30.18       42.48      4.56 o 
   6   9   2       45.50       56.46      7.93 o 
  -5  10   2       19.25       23.42      3.74 o 
  -4  10   2        1.22        2.25      2.13 o 
  -3  10   2       29.21       34.30      3.85 o 
  -2  10   2        1.23        0.00      2.33 o 
  -1  10   2        0.37        0.00      1.63 o 
   0  10   2        0.01        0.00      2.60 o 
   1  10   2        6.22        8.77      3.63 o 
   2  10   2       37.74       35.09      5.73 o 
   3  10   2        0.00        0.00      2.86 o 
   4  10   2        0.36        1.54      2.81 o 
 -13   1   3        2.23        4.06      1.89 o 
 -12   1   3        0.52        0.50      1.46 o 
 -11   1   3        2.13        4.13      1.29 o 
 -10   1   3        5.91        4.94      1.20 o 
  -9   1   3        6.27        6.42      1.21 o 
  -8   1   3        2.90        2.43      0.65 o 
  -7   1   3      174.23      190.00      3.54 o 
  -6   1   3      165.94      181.61      3.59 o 
  -5   1   3     1184.29     1255.87     11.59 o 
  -4   1   3      214.80      210.84      3.10 o 
  -3   1   3       75.13       68.75      1.51 o 
  -2   1   3     4904.75     4743.18     40.56 o 
  -1   1   3       64.24       60.56      1.88 o 
   0   1   3      322.33      332.94      4.64 o 
   1   1   3      103.29      101.91      1.68 o 
   2   1   3       65.17       63.85      1.53 o 
   3   1   3       36.87       40.03      1.24 o 
   4   1   3       13.74       17.84      1.02 o 
   5   1   3       12.72       14.23      1.04 o 
   6   1   3      112.80      108.51      2.91 o 
   7   1   3        2.33        3.05      0.77 o 
   8   1   3      104.02       95.47      9.22 o 
   9   1   3       19.74       21.20      2.78 o 
  10   1   3        0.89        2.15      1.25 o 
  11   1   3       11.33       14.32      3.15 o 
  12   1   3       22.29       33.01      8.53 o 
 -13   2   3      117.07      119.42     12.75 o 
 -12   2   3        4.69        2.74      1.27 o 
 -11   2   3      101.87       89.19      6.07 o 
 -10   2   3        2.57        3.10      1.13 o 
  -9   2   3       16.72       13.84      1.64 o 
  -8   2   3      129.18      120.11      8.52 o 
  -7   2   3      280.64      281.20      4.35 o 
  -6   2   3        2.20        0.72      0.36 o 
  -5   2   3       69.01       68.44      1.89 o 
  -4   2   3      211.34      212.97      2.73 o 
  -3   2   3     2743.89     2752.55     19.40 o 
  -2   2   3      359.39      352.05      4.27 o 
  -1   2   3     5253.21     5219.28     39.51 o 
   0   2   3      711.54      750.47      6.05 o 
   1   2   3     1177.68     1225.68      9.70 o 
   2   2   3        0.14        1.03      0.33 o 
   3   2   3       53.89       54.45      2.03 o 
   4   2   3      192.25      219.24      3.65 o 
   5   2   3        4.35        3.84      0.67 o 
   6   2   3        5.45        4.57      0.78 o 
   7   2   3      168.34      169.54      5.32 o 
   8   2   3        0.40        0.00      0.76 o 
   9   2   3      173.91      168.03      5.55 o 
  10   2   3       24.91       26.15      3.17 o 
  11   2   3       19.33       23.35      3.87 o 
 -13   3   3        3.14        5.44      1.56 o 
 -12   3   3       42.30       38.70      4.09 o 
 -11   3   3       23.65       25.47      2.53 o 
 -10   3   3      179.51      162.37      4.91 o 
  -9   3   3       95.43       84.04      3.35 o 
  -8   3   3       82.34       79.34      2.66 o 
  -7   3   3       32.91       28.48      1.70 o 
  -6   3   3      132.53      140.63      3.10 o 
  -5   3   3       66.82       68.11      1.97 o 
  -4   3   3      430.42      430.72      4.40 o 
  -3   3   3        0.01        4.31      2.75 o 
  -2   3   3       37.42       33.48      1.15 o 
  -1   3   3      935.15      958.16      9.85 o 
   0   3   3     1193.62     1230.66     10.92 o 
   1   3   3      901.74      944.68      8.08 o 
   2   3   3        5.48        8.84      0.76 o 
   3   3   3      407.58      435.23      5.44 o 
   4   3   3      738.00      800.79     13.59 o 
   5   3   3        1.16        2.33      0.74 o 
   6   3   3        3.32        4.87      0.85 o 
   7   3   3       42.53       41.53      3.74 o 
   8   3   3        0.44        2.39      0.99 o 
   9   3   3      295.70      283.06      6.71 o 
  10   3   3        0.06        1.22      1.10 o 
  11   3   3        0.59        1.38      1.50 o 
 -13   4   3       43.30       57.00      4.01 o 
 -12   4   3       41.82       42.90      3.42 o 
 -11   4   3        3.15        5.08      1.43 o 
 -10   4   3       20.87       23.06      2.40 o 
  -9   4   3       61.41       54.37      2.47 o 
  -8   4   3       62.56       61.38      2.45 o 
  -7   4   3     1736.69     1724.95     23.93 o 
  -6   4   3      147.20      146.81      3.28 o 
  -5   4   3       17.79       15.94      1.16 o 
  -4   4   3      265.68      306.42      4.42 o 
  -3   4   3      647.68      679.87      7.18 o 
  -2   4   3      203.58      238.85      3.25 o 
  -1   4   3     1014.69     1085.86     11.91 o 
   0   4   3      135.99      111.61      1.89 o 
   1   4   3     1161.10     1188.44     11.07 o 
   2   4   3      185.52      187.83      3.18 o 
   3   4   3      498.15      494.40      7.60 o 
   4   4   3        4.69        4.04      0.80 o 
   5   4   3       83.35       81.51      2.38 o 
   6   4   3      137.93      135.38      3.96 o 
   7   4   3       35.65       29.48      2.27 o 
   8   4   3        0.03        0.00      0.85 o 
   9   4   3        0.24        1.15      1.03 o 
  10   4   3       16.14       18.25      2.23 o 
  11   4   3       27.44       35.58      3.14 o 
 -12   5   3       17.95       16.87      2.25 o 
 -11   5   3       53.39       63.00      3.51 o 
 -10   5   3      295.36      309.36      6.37 o 
  -9   5   3      188.05      187.57      4.62 o 
  -8   5   3       12.40       10.56      1.34 o 
  -7   5   3       86.96       86.16      3.25 o 
  -6   5   3       55.99       61.55      2.23 o 
  -5   5   3       70.31       69.72      3.60 o 
  -4   5   3      251.87      252.65      4.12 o 
  -3   5   3        0.77        1.11      0.45 o 
  -2   5   3       71.08       70.45      2.41 o 
  -1   5   3       22.37       27.51      1.62 o 
   0   5   3      488.44      476.47      8.58 o 
   1   5   3       34.89       35.02      1.87 o 
   2   5   3       20.98       18.88      1.59 o 
   3   5   3       75.63       78.52      2.70 o 
   4   5   3      172.56      167.60      3.43 o 
   5   5   3        0.00        0.00      0.64 o 
   6   5   3       80.74       71.64      3.83 o 
   7   5   3      143.48      135.93      4.85 o 
   8   5   3       34.65       33.02      3.65 o 
   9   5   3       71.04       68.20      5.62 o 
  10   5   3       10.44       14.60      3.30 o 
 -11   6   3        5.11        5.41      1.59 o 
 -10   6   3       68.53       68.28      3.80 o 
  -9   6   3        0.78        0.83      1.04 o 
  -8   6   3      126.30      119.00      4.38 o 
  -7   6   3       68.14       65.96      3.25 o 
  -6   6   3       79.36       73.07      3.20 o 
  -5   6   3      241.71      247.24      5.71 o 
  -4   6   3       51.62       53.39      5.47 o 
  -3   6   3       27.26       30.19      2.08 o 
  -2   6   3       15.81       15.88      1.54 o 
  -1   6   3      105.67      110.72      4.48 o 
   0   6   3      123.94      119.06      3.33 o 
   1   6   3      127.53      113.84      3.48 o 
   2   6   3        3.42        3.90      0.93 o 
   3   6   3       84.16       80.67      4.05 o 
   4   6   3       63.37       62.73      8.93 o 
   5   6   3        8.17        8.03      2.18 o 
   6   6   3       11.42       11.59      2.94 o 
   7   6   3        0.63        1.34      1.33 o 
   8   6   3       27.17       26.17      3.26 o 
   9   6   3        0.20        0.83      1.57 o 
 -10   7   3       43.43       50.06      3.76 o 
  -9   7   3        0.81        0.39      1.18 o 
  -8   7   3        1.02        2.06      1.32 o 
  -7   7   3        0.01        0.00      1.00 o 
  -6   7   3       55.75       56.85      3.12 o 
  -5   7   3       14.28       14.77      1.88 o 
  -4   7   3       11.43       10.09      1.58 o 
  -3   7   3       31.76       30.61      2.28 o 
  -2   7   3        7.12        9.01      1.35 o 
  -1   7   3       27.74       30.29      2.09 o 
   0   7   3        0.56        0.42      0.76 o 
   1   7   3        0.28        0.13      0.79 o 
   2   7   3      126.03      116.47      8.57 o 
   3   7   3        8.49        7.86      1.94 o 
   4   7   3        1.67        0.39      1.24 o 
   5   7   3       46.68       47.86      4.01 o 
   6   7   3       53.34       55.97      4.34 o 
   7   7   3       54.70       54.64      4.40 o 
   8   7   3        1.29        2.89      1.73 o 
  -9   8   3        9.07        9.67      1.96 o 
  -8   8   3        3.41        2.55      1.52 o 
  -7   8   3        0.39        0.68      1.19 o 
  -6   8   3        1.60        1.86      1.32 o 
  -5   8   3       70.11       67.67      3.50 o 
  -4   8   3       13.84       16.36      2.03 o 
  -3   8   3        2.16        3.28      1.20 o 
  -2   8   3        2.49        2.10      1.01 o 
  -1   8   3       41.41       40.78      2.61 o 
   0   8   3        3.34        5.05      1.31 o 
   1   8   3      100.75       96.97      4.75 o 
   2   8   3      106.28      101.34      4.95 o 
   3   8   3        0.21        0.78      2.09 o 
   4   8   3       47.32       54.94      6.18 o 
   5   8   3       33.30       38.19      4.03 o 
   6   8   3       45.97       53.23      4.59 o 
   7   8   3        0.02        0.00      1.66 o 
  -8   9   3       30.16       33.23      3.38 o 
  -7   9   3        0.91        1.56      1.46 o 
  -6   9   3        1.43        2.38      1.62 o 
  -5   9   3       28.98       32.46      3.00 o 
  -4   9   3       26.47       27.34      2.68 o 
  -3   9   3       30.77       36.17      2.90 o 
  -2   9   3       17.09       17.43      2.64 o 
  -1   9   3        7.50        6.89      1.73 o 
   0   9   3       30.85       33.43      3.52 o 
   1   9   3       51.94       49.83      4.13 o 
   2   9   3       12.32        9.04      2.12 o 
   3   9   3        4.85        7.62      2.81 o 
   4   9   3        8.35       13.67      3.22 o 
   5   9   3      146.62      168.97     17.00 o 
   6   9   3        8.85       14.10      2.75 o 
  -5  10   3       15.62       12.27      3.04 o 
  -4  10   3       41.64       41.75      6.80 o 
  -3  10   3       42.01       46.41      4.25 o 
  -2  10   3       29.80       33.67      5.00 o 
  -1  10   3        0.50        1.25      1.39 o 
   0  10   3        0.53        0.72      1.76 o 
   1  10   3       38.48       45.44      4.24 o 
   2  10   3       83.49       81.69      8.03 o 
   3  10   3       19.68       28.22      9.87 o 
 -14   0   4       62.63       79.28      7.40 o 
 -13   0   4       15.87       29.63      5.20 o 
 -12   0   4        0.31        0.00      1.82 o 
 -11   0   4      155.91      148.04      8.36 o 
 -10   0   4       30.51       19.65      3.10 o 
  -9   0   4      238.40      244.57      6.59 o 
  -8   0   4     2202.89     2260.22     37.73 o 
  -7   0   4      429.28      395.90     11.85 o 
  -6   0   4     1100.43     1075.71     15.14 o 
  -5   0   4       14.55       25.45      1.63 o 
  -4   0   4      239.57      287.42      5.66 o 
  -3   0   4       18.62       17.60      1.25 o 
  -2   0   4        1.84        2.06      1.14 o 
  -1   0   4       30.71       21.80      1.28 o 
   0   0   4      204.75      256.78      4.94 o 
   1   0   4     2170.06     2341.01     21.52 o 
   2   0   4       96.65       96.70      2.26 o 
   3   0   4      736.01      769.49      9.06 o 
   4   0   4     1495.03     1655.25     17.07 o 
   5   0   4      567.10      608.17      8.47 o 
   6   0   4      614.93      639.62     11.80 o 
   7   0   4       81.60       83.66      4.04 o 
   8   0   4      655.60      717.62     19.81 o 
   9   0   4       12.22       21.02      4.04 o 
  10   0   4        0.92        1.92      1.97 o 
  11   0   4        0.03        0.00      1.54 o 
 -13   1   4       24.61       23.52      3.35 o 
 -12   1   4       19.57       22.88      3.81 o 
 -11   1   4        0.44        0.97      0.98 o 
 -10   1   4       14.31       13.68      1.72 o 
  -9   1   4      240.00      246.92      5.59 o 
  -8   1   4      241.20      223.85      6.52 o 
  -7   1   4      151.62      175.26      3.44 o 
  -6   1   4      466.79      530.87     11.86 o 
  -5   1   4      892.87      911.95      9.17 o 
  -4   1   4      583.05      613.66      6.60 o 
  -3   1   4       40.09       46.67      1.34 o 
  -2   1   4       98.12      108.09      2.01 o 
  -1   1   4       21.99       22.12      0.90 o 
   0   1   4     1401.44     1347.60     11.90 o 
   1   1   4      297.01      373.04      4.28 o 
   2   1   4       10.70       13.36      0.84 o 
   3   1   4     1013.25     1162.92      9.95 o 
   4   1   4      297.20      299.83      5.94 o 
   5   1   4       38.97       39.50      1.56 o 
   6   1   4       47.44       48.72      1.78 o 
   7   1   4     1669.66     1581.62     15.86 o 
   8   1   4      264.11      256.75      7.41 o 
   9   1   4        1.57        0.68      1.10 o 
  10   1   4        1.07        1.17      1.28 o 
  11   1   4        1.52        2.60      1.55 o 
 -13   2   4        1.51        5.87      3.91 o 
 -12   2   4       20.65       24.64      2.55 o 
 -11   2   4      257.65      256.30      6.41 o 
 -10   2   4      115.87      101.77      4.22 o 
  -9   2   4      193.59      190.63      4.97 o 
  -8   2   4      127.74      131.46      5.59 o 
  -7   2   4       10.19       12.21      1.04 o 
  -6   2   4        0.63        0.12      0.37 o 
  -5   2   4      562.64      586.68      6.60 o 
  -4   2   4      602.78      650.55      6.89 o 
  -3   2   4       29.37       35.88      1.16 o 
  -2   2   4     1582.35     1601.01     13.72 o 
  -1   2   4       10.92        6.38      0.48 o 
   0   2   4      387.23      443.60      5.86 o 
   1   2   4      412.27      439.22      6.12 o 
   2   2   4      917.66      977.90      9.51 o 
   3   2   4       13.50       11.27      1.18 o 
   4   2   4      519.92      528.33      5.99 o 
   5   2   4       45.33       51.49      1.74 o 
   6   2   4        8.70       15.14      1.46 o 
   7   2   4       78.13       74.48      2.67 o 
   8   2   4        0.68        2.55      0.90 o 
   9   2   4       50.07       52.95      3.24 o 
  10   2   4        5.24        5.23      1.76 o 
  11   2   4        9.41       10.04      3.59 o 
 -13   3   4        0.09        1.00      1.14 o 
 -12   3   4        2.79        5.38      1.42 o 
 -11   3   4        9.77        9.92      1.71 o 
 -10   3   4        8.70       10.50      1.64 o 
  -9   3   4       16.78       18.02      1.91 o 
  -8   3   4      527.56      523.30      9.60 o 
  -7   3   4       40.74       42.87      2.17 o 
  -6   3   4        0.30        0.24      0.46 o 
  -5   3   4       51.12       45.35      1.28 o 
  -4   3   4      116.44      129.95      2.15 o 
  -3   3   4     2037.77     2166.92     15.95 o 
  -2   3   4      298.50      293.64      7.06 o 
  -1   3   4      827.83      846.81     15.62 o 
   0   3   4      119.77      125.57      2.14 o 
   1   3   4      525.40      581.28      6.23 o 
   2   3   4       39.01       38.14      1.65 o 
   3   3   4      516.80      557.35      9.89 o 
   4   3   4       24.54       21.85      1.38 o 
   5   3   4       70.65       71.05      2.90 o 
   6   3   4       18.77       17.21      1.42 o 
   7   3   4       75.32       79.50      2.74 o 
   8   3   4       46.29       47.21      2.84 o 
   9   3   4       18.39       25.27      2.47 o 
  10   3   4        0.37        1.51      1.18 o 
 -13   4   4       22.07       29.84      2.99 o 
 -12   4   4       12.66       12.27      1.95 o 
 -11   4   4        1.55        2.25      1.23 o 
 -10   4   4       27.77       26.96      2.52 o 
  -9   4   4      400.57      376.59      7.66 o 
  -8   4   4       36.45       37.46      2.05 o 
  -7   4   4      128.14      119.98      3.28 o 
  -6   4   4        5.55        6.61      1.01 o 
  -5   4   4       10.02       11.06      1.13 o 
  -4   4   4      120.13      140.42      2.29 o 
  -3   4   4      133.92      130.28      2.05 o 
  -2   4   4      431.45      405.53      5.12 o 
  -1   4   4       48.00       45.31      1.48 o 
   0   4   4      228.81      219.58      3.73 o 
   1   4   4       35.85       37.91      1.90 o 
   2   4   4       11.30       15.09      1.02 o 
   3   4   4        3.09        2.89      0.61 o 
   4   4   4       91.76       96.80      2.59 o 
   5   4   4      219.52      207.48      6.51 o 
   6   4   4       96.99       90.09      3.30 o 
   7   4   4       19.11       16.67      1.88 o 
   8   4   4       12.84       13.72      1.84 o 
   9   4   4        0.47        2.86      1.62 o 
  10   4   4        8.53       10.37      2.40 o 
 -12   5   4        9.78       12.37      2.51 o 
 -11   5   4      132.23      130.30      6.31 o 
 -10   5   4       57.25       54.42      3.50 o 
  -9   5   4        9.44        8.75      1.59 o 
  -8   5   4      136.80      120.21      4.24 o 
  -7   5   4       98.49       93.94      3.57 o 
  -6   5   4        0.34        0.79      0.82 o 
  -5   5   4       27.36       28.32      2.03 o 
  -4   5   4       46.05       49.08      2.83 o 
  -3   5   4       55.68       61.18      2.84 o 
  -2   5   4      419.64      435.74      6.74 o 
  -1   5   4      177.96      204.27      6.18 o 
   0   5   4       29.88       25.75      2.14 o 
   1   5   4       34.37       33.30      2.12 o 
   2   5   4       52.36       49.19      2.31 o 
   3   5   4      446.70      449.24      7.67 o 
   4   5   4      142.11      141.68     13.62 o 
   5   5   4      129.14      127.50      5.11 o 
   6   5   4      141.02      122.45      5.18 o 
   7   5   4        0.93        1.67      1.30 o 
   8   5   4        7.38        9.57      2.26 o 
   9   5   4        6.14        9.65      2.26 o 
 -11   6   4        2.80        5.03      1.51 o 
 -10   6   4       63.88       65.54      3.82 o 
  -9   6   4       14.30       17.99      2.24 o 
  -8   6   4        0.34        0.67      1.02 o 
  -7   6   4       12.31       12.46      1.82 o 
  -6   6   4       31.09       29.69      2.40 o 
  -5   6   4       19.17       18.66      2.98 o 
  -4   6   4       47.49       42.92      2.33 o 
  -3   6   4       18.29       21.99      1.80 o 
  -2   6   4       43.14       44.93      2.16 o 
  -1   6   4        5.28        4.69      0.93 o 
   0   6   4        8.43        8.13      2.69 o 
   1   6   4      126.54      130.13      4.75 o 
   2   6   4        1.09        1.00      0.73 o 
   3   6   4        7.50       11.26      1.51 o 
   4   6   4       10.80       10.25      1.91 o 
   5   6   4       11.50        9.57      2.08 o 
   6   6   4      226.27      208.94      7.20 o 
   7   6   4       24.44       27.25      3.26 o 
   8   6   4        0.26        0.00      1.38 o 
   9   6   4       15.08       15.19      2.61 o 
 -10   7   4        2.42        3.84      1.57 o 
  -9   7   4        0.80        0.87      1.19 o 
  -8   7   4        0.10        0.97      1.08 o 
  -7   7   4       28.91       24.64      2.54 o 
  -6   7   4       37.59       38.74      4.31 o 
  -5   7   4       75.77       65.99      3.15 o 
  -4   7   4        0.00        0.04      0.84 o 
  -3   7   4       54.69       42.54      3.64 o 
  -2   7   4        7.40        7.36      1.25 o 
  -1   7   4       25.94       20.69      2.45 o 
   0   7   4      972.48      958.72     28.17 o 
   1   7   4        7.40       10.87      1.56 o 
   2   7   4      222.33      197.69      6.71 o 
   3   7   4       79.31       76.28     11.16 o 
   4   7   4       60.24       61.80      4.56 o 
   5   7   4        3.85        3.02      1.68 o 
   6   7   4       20.14       23.15      3.50 o 
   7   7   4        3.59        4.89      1.95 o 
   8   7   4        5.24        3.46      1.87 o 
  -9   8   4        7.18        8.77      2.01 o 
  -8   8   4       67.72       84.58      4.20 o 
  -7   8   4        1.58        0.00      1.17 o 
  -6   8   4      104.20      109.12      4.39 o 
  -5   8   4        1.11        4.14      1.36 o 
  -4   8   4       19.35       17.54      2.09 o 
  -3   8   4        3.26        3.51      1.57 o 
  -2   8   4        2.58        2.10      1.47 o 
  -1   8   4       58.24       50.06      3.75 o 
   0   8   4       78.40       63.00      3.20 o 
   1   8   4       74.32       72.73      4.25 o 
   2   8   4       89.11       84.55      9.06 o 
   3   8   4       61.53       67.14      6.79 o 
   4   8   4       70.38       77.85      5.22 o 
   5   8   4       11.60       17.47      3.56 o 
   6   8   4       29.14       31.69      3.91 o 
  -7   9   4        2.79        0.94      1.72 o 
  -6   9   4        6.12        6.95      1.85 o 
  -5   9   4       34.38       34.41      4.06 o 
  -4   9   4       65.50       59.06      4.74 o 
  -3   9   4        0.13        0.00      1.22 o 
  -2   9   4        5.32        6.24      1.85 o 
  -1   9   4        1.53        1.38      1.37 o 
   0   9   4       48.70       48.70      4.22 o 
   1   9   4        3.74        1.62      2.08 o 
   2   9   4        6.22        3.23      2.36 o 
   3   9   4       17.81       27.35     11.34 o 
   4   9   4       61.36       77.59     20.05 o 
   5   9   4       36.61       46.16      5.01 o 
  -5  10   4       15.83       18.10      3.14 o 
  -4  10   4        0.40        1.56      1.70 o 
  -3  10   4        0.00        0.14      1.45 o 
  -2  10   4        7.96        8.72      3.00 o 
  -1  10   4       12.36       13.15      2.80 o 
   0  10   4        0.14        0.00      1.52 o 
   1  10   4        6.83        6.16      2.04 o 
   2  10   4       12.58       17.30      4.49 o 
 -13   1   5        5.49        8.34      2.19 o 
 -12   1   5       19.25       23.38      3.04 o 
 -11   1   5       10.36        9.92      1.62 o 
 -10   1   5        0.02        0.83      0.89 o 
  -9   1   5      205.14      205.63      5.10 o 
  -8   1   5       13.12       17.24      1.55 o 
  -7   1   5      185.62      201.59      4.30 o 
  -6   1   5        0.03        1.13      0.47 o 
  -5   1   5       44.33       42.36      1.52 o 
  -4   1   5      442.25      450.51      9.43 o 
  -3   1   5       76.15       83.18      1.96 o 
  -2   1   5       55.23       52.82      1.52 o 
  -1   1   5       12.05       18.34      1.00 o 
   0   1   5       46.25       40.52      1.76 o 
   1   1   5       15.52       17.95      1.17 o 
   2   1   5      350.15      372.69      4.64 o 
   3   1   5      231.74      238.75      3.58 o 
   4   1   5       10.65       11.83      1.02 o 
   5   1   5       11.86       11.96      1.06 o 
   6   1   5      184.83      173.89      3.56 o 
   7   1   5        0.10        0.72      0.68 o 
   8   1   5       58.54       52.48      3.13 o 
   9   1   5        3.31        3.00      1.61 o 
  10   1   5        1.70        3.30      1.62 o 
 -13   2   5       19.19       23.67      3.32 o 
 -12   2   5        1.14        1.00      1.27 o 
 -11   2   5      125.74      105.72      5.20 o 
 -10   2   5       15.20       12.25      1.73 o 
  -9   2   5       38.86       45.70      2.67 o 
  -8   2   5      316.59      313.41      6.32 o 
  -7   2   5      224.64      213.87      5.22 o 
  -6   2   5       51.09       52.70      1.75 o 
  -5   2   5       16.07       12.17      1.49 o 
  -4   2   5       18.13       18.53      1.05 o 
  -3   2   5     1257.57     1380.21     12.54 o 
  -2   2   5      182.13      194.86      3.01 o 
  -1   2   5      322.41      326.17      4.22 o 
   0   2   5       26.33       24.90      1.41 o 
   1   2   5       43.01       45.07      1.37 o 
   2   2   5       83.24       93.44      2.09 o 
   3   2   5      419.01      430.90      9.93 o 
   4   2   5       40.14       43.90      1.63 o 
   5   2   5        0.42        1.45      0.60 o 
   6   2   5      284.92      275.95      5.11 o 
   7   2   5       19.80       14.77      1.66 o 
   8   2   5        1.07        1.49      0.88 o 
   9   2   5       16.65       20.76      2.71 o 
  10   2   5       45.37       52.37      4.51 o 
 -13   3   5      107.82      131.41      5.50 o 
 -12   3   5        8.02        8.06      1.74 o 
 -11   3   5        3.82        3.85      1.34 o 
 -10   3   5        7.98        8.50      1.54 o 
  -9   3   5     1022.97      982.18     13.68 o 
  -8   3   5      327.64      313.14      6.47 o 
  -7   3   5      332.96      322.73      7.95 o 
  -6   3   5        0.45        1.07      0.61 o 
  -5   3   5      232.06      220.25      3.61 o 
  -4   3   5      222.07      234.29      5.52 o 
  -3   3   5     2603.90     2712.27     22.47 o 
  -2   3   5        0.11        1.42      0.93 o 
  -1   3   5     2005.81     2201.62     24.23 o 
   0   3   5      514.37      582.14      7.44 o 
   1   3   5       72.13       66.63      1.66 o 
   2   3   5      190.32      190.64      3.82 o 
   3   3   5       83.95       87.77      2.21 o 
   4   3   5      318.98      337.72      5.03 o 
   5   3   5       26.69       32.96      1.89 o 
   6   3   5       73.02       65.19      2.43 o 
   7   3   5        0.61        1.36      0.79 o 
   8   3   5       36.48       30.43      2.59 o 
   9   3   5        2.35        2.59      1.34 o 
  10   3   5        3.62        7.42      1.97 o 
 -12   4   5        3.01        3.05      1.30 o 
 -11   4   5      156.89      148.10      5.08 o 
 -10   4   5      186.57      194.72      5.60 o 
  -9   4   5       32.23       32.74      4.52 o 
  -8   4   5        4.03        6.03      1.21 o 
  -7   4   5        0.11        0.00      0.77 o 
  -6   4   5     1218.86     1263.38     15.31 o 
  -5   4   5      552.17      543.97      8.26 o 
  -4   4   5       36.33       33.39      1.48 o 
  -3   4   5       37.96       35.48      1.49 o 
  -2   4   5       37.67       41.21      1.80 o 
  -1   4   5     1555.13     1582.15     21.44 o 
   0   4   5        1.11        1.69      0.90 o 
   1   4   5        2.23        2.39      0.67 o 
   2   4   5       24.37       30.29      1.79 o 
   3   4   5      282.21      286.16      5.84 o 
   4   4   5       48.35       52.26      2.56 o 
   5   4   5      134.83      120.81      3.87 o 
   6   4   5      239.50      204.37     11.33 o 
   7   4   5      577.30      514.71     18.32 o 
   8   4   5       56.70       54.67      4.17 o 
   9   4   5        2.89        6.41      1.79 o 
 -12   5   5        0.40        2.68      2.76 o 
 -11   5   5       45.57       49.90      4.56 o 
 -10   5   5       25.01       27.79      3.44 o 
  -9   5   5      175.85      183.85      5.50 o 
  -8   5   5      169.06      169.59      5.10 o 
  -7   5   5       39.43       40.25      2.70 o 
  -6   5   5        8.72        8.18      1.34 o 
  -5   5   5       69.15       70.20      2.79 o 
  -4   5   5       17.07       16.73      1.55 o 
  -3   5   5      553.46      536.41     10.15 o 
  -2   5   5      160.20      147.88      5.14 o 
  -1   5   5      241.72      226.65      6.36 o 
   0   5   5       42.13       42.23      3.04 o 
   1   5   5      233.64      228.43      5.26 o 
   2   5   5       19.95       23.89      2.97 o 
   3   5   5      138.57      128.09      5.84 o 
   4   5   5       60.80       67.26      4.69 o 
   5   5   5        5.11        5.71      1.81 o 
   6   5   5       22.53       20.79      2.65 o 
   7   5   5       11.14       15.01      2.50 o 
   8   5   5        1.31        0.00      1.43 o 
   9   5   5       15.22       13.24      2.62 o 
 -11   6   5        5.52       10.30      2.26 o 
 -10   6   5      138.27      141.64      5.27 o 
  -9   6   5       49.91       55.84      5.50 o 
  -8   6   5       11.63       10.44      1.80 o 
  -7   6   5        0.03        0.21      0.96 o 
  -6   6   5      149.85      144.41      5.69 o 
  -5   6   5       93.90       87.83      4.84 o 
  -4   6   5       74.45       72.77      4.49 o 
  -3   6   5       84.72       84.62      5.83 o 
  -2   6   5       87.17       88.40      5.40 o 
  -1   6   5      198.00      186.35      7.76 o 
   0   6   5      220.09      219.96     10.51 o 
   1   6   5      125.31      121.57      5.04 o 
   2   6   5       27.08       30.84      2.39 o 
   3   6   5      121.25      117.19      4.78 o 
   4   6   5      200.80      197.73      6.99 o 
   5   6   5       21.20       27.37      3.14 o 
   6   6   5      128.55      127.01      5.80 o 
   7   6   5      140.52      127.24      5.94 o 
   8   6   5        0.14        0.00      2.21 o 
 -10   7   5       17.85       22.15      2.72 o 
  -9   7   5       16.28       19.25      2.83 o 
  -8   7   5        5.57        5.20      1.59 o 
  -7   7   5        1.81        2.59      1.26 o 
  -6   7   5        3.25        2.82      1.27 o 
  -5   7   5       65.45       52.76      4.94 o 
  -4   7   5        3.26        3.83      1.51 o 
  -3   7   5       38.71       33.11      3.27 o 
  -2   7   5       37.22       39.24      3.42 o 
  -1   7   5        0.21        0.88      1.03 o 
   0   7   5       33.89       31.55      2.90 o 
   1   7   5       22.83       20.86      2.15 o 
   2   7   5       63.12       59.77      4.05 o 
   3   7   5       82.83       87.98     10.81 o 
   4   7   5        5.31        8.13      2.14 o 
   5   7   5        0.89        2.02      2.14 o 
   6   7   5       35.01       33.36      3.83 o 
   7   7   5        4.97        6.93      2.38 o 
  -9   8   5        3.42        3.55      1.94 o 
  -8   8   5       15.28       19.78      2.58 o 
  -7   8   5       30.55       30.70      4.02 o 
  -6   8   5      212.95      202.05      8.01 o 
  -5   8   5       53.61       62.69      4.85 o 
  -4   8   5        0.05        0.00      1.32 o 
  -3   8   5        6.46        6.11      1.78 o 
  -2   8   5        5.18        5.62      1.73 o 
  -1   8   5        0.43        0.41      1.22 o 
   0   8   5        0.26        1.38      1.01 o 
   1   8   5       22.79       21.72      2.96 o 
   2   8   5       13.95       15.50      2.61 o 
   3   8   5        1.22        1.15      3.46 o 
   4   8   5       17.64       23.45      3.51 o 
   5   8   5       79.95       88.62      8.72 o 
   6   8   5       36.92       40.90      4.47 o 
  -7   9   5       19.78       25.60      3.65 o 
  -6   9   5        6.42        3.46      3.33 o 
  -5   9   5       73.27       70.12      9.81 o 
  -4   9   5       11.21       12.78      2.71 o 
  -3   9   5       11.90       12.21      2.41 o 
  -2   9   5        6.01        5.76      1.84 o 
  -1   9   5       16.16       14.90      2.61 o 
   0   9   5       10.91       13.28      2.38 o 
   1   9   5        0.70        1.52      1.43 o 
   2   9   5        0.00        1.10      1.39 o 
   3   9   5        0.15        4.81      2.47 o 
   4   9   5       25.42       29.48      4.25 o 
  -3  10   5        4.45        2.60      1.81 o 
  -2  10   5       38.82       42.33      5.96 o 
  -1  10   5       71.44       73.81      5.87 o 
   0  10   5        2.58        0.00      1.39 o 
 -13   0   6       14.92       13.04      3.74 o 
 -12   0   6        0.29        0.53      1.92 o 
 -11   0   6      171.15      172.64      9.04 o 
 -10   0   6      512.87      495.14     15.35 o 
  -9   0   6        1.64        4.48      2.54 o 
  -8   0   6       59.41       54.42      5.49 o 
  -7   0   6      185.51      179.45      5.27 o 
  -6   0   6       22.22       15.69      1.75 o 
  -5   0   6        4.25       13.15      2.68 o 
  -4   0   6     3486.94     3720.55     42.83 o 
  -3   0   6      523.15      579.76      9.60 o 
  -2   0   6     1264.46     1336.28     17.83 o 
  -1   0   6      248.00      248.13      5.56 o 
   0   0   6      209.73      219.38      3.75 o 
   1   0   6     3384.66     3810.45     34.54 o 
   2   0   6       91.87       99.18      2.62 o 
   3   0   6      113.99      113.01      4.28 o 
   4   0   6       96.50       81.38      7.38 o 
   5   0   6        8.22       10.47      1.85 o 
   6   0   6      465.63      497.14     13.64 o 
   7   0   6       58.32       58.37      3.80 o 
   8   0   6       34.20       46.79      4.06 o 
   9   0   6        4.20        7.70      3.08 o 
  10   0   6       32.33       34.15      5.30 o 
 -13   1   6        0.90        0.00      1.43 o 
 -12   1   6       96.17      102.95      5.19 o 
 -11   1   6      110.31       93.79      5.06 o 
 -10   1   6       53.88       46.61      2.91 o 
  -9   1   6      342.85      351.52      6.98 o 
  -8   1   6       17.65       18.27      1.46 o 
  -7   1   6       15.29       21.35      1.49 o 
  -6   1   6        1.93        2.84      0.61 o 
  -5   1   6      218.74      236.20      3.98 o 
  -4   1   6      473.31      531.32      6.52 o 
  -3   1   6      167.82      159.40      3.02 o 
  -2   1   6      182.43      180.82      3.22 o 
  -1   1   6        2.09        2.25      0.54 o 
   0   1   6        4.73        8.09      0.87 o 
   1   1   6      124.48      120.08      2.37 o 
   2   1   6       72.82       87.25      3.26 o 
   3   1   6        5.58        4.89      0.72 o 
   4   1   6       89.22       88.60      2.61 o 
   5   1   6       20.05       21.53      1.76 o 
   6   1   6      832.33      835.91     10.81 o 
   7   1   6      322.79      272.68      5.77 o 
   8   1   6       10.33       12.78      1.96 o 
   9   1   6      148.09      170.52      9.58 o 
 -13   2   6        5.45        8.55      2.38 o 
 -12   2   6       16.62       23.63      2.52 o 
 -11   2   6       27.93       30.66      2.69 o 
 -10   2   6      406.51      401.15      8.03 o 
  -9   2   6      192.79      193.86      5.15 o 
  -8   2   6        9.16       10.64      1.42 o 
  -7   2   6      137.70      159.99      3.43 o 
  -6   2   6      128.51      136.48      4.47 o 
  -5   2   6        4.20        2.47      0.54 o 
  -4   2   6       48.36       59.96      1.79 o 
  -3   2   6       18.69       27.52      1.28 o 
  -2   2   6        8.48        6.51      0.88 o 
  -1   2   6        1.08        0.30      0.46 o 
   0   2   6       37.10       48.45      1.76 o 
   1   2   6      996.73     1095.09      9.82 o 
   2   2   6      158.99      156.22      2.93 o 
   3   2   6        0.37        1.49      0.72 o 
   4   2   6        2.42        3.15      0.68 o 
   5   2   6       58.01       52.97      2.35 o 
   6   2   6       10.61       14.89      1.39 o 
   7   2   6      151.63      159.65      7.40 o 
   8   2   6        3.98        6.64      1.47 o 
   9   2   6        0.14        2.56      1.54 o 
 -13   3   6        1.41        2.45      1.51 o 
 -12   3   6        0.00        0.60      1.20 o 
 -11   3   6       11.09       12.49      2.02 o 
 -10   3   6        3.98        4.08      1.32 o 
  -9   3   6      479.55      471.40      8.67 o 
  -8   3   6      263.23      265.38      9.94 o 
  -7   3   6        2.67        1.63      0.73 o 
  -6   3   6        0.05        0.18      0.80 o 
  -5   3   6        5.64        8.78      1.17 o 
  -4   3   6      229.48      232.03      8.48 o 
  -3   3   6      338.51      340.23      9.73 o 
  -2   3   6       29.10       28.62      1.91 o 
  -1   3   6       12.44       15.99      1.79 o 
   0   3   6       30.32       27.36      1.97 o 
   1   3   6        1.65        3.45      0.77 o 
   2   3   6       34.54       28.67      2.01 o 
   3   3   6        2.83        4.98      0.90 o 
   4   3   6      130.06      129.59      4.35 o 
   5   3   6      324.75      315.27      5.86 o 
   6   3   6      331.73      321.85      7.55 o 
   7   3   6        0.07        2.21      1.15 o 
   8   3   6        8.64        7.17      2.81 o 
   9   3   6       20.07       18.56      3.97 o 
 -12   4   6       11.68       11.14      2.67 o 
 -11   4   6        0.25        0.00      1.32 o 
 -10   4   6       15.90       10.54      2.38 o 
  -9   4   6       66.66       63.34      6.03 o 
  -8   4   6      137.84      129.17     12.04 o 
  -7   4   6       61.37       59.23      5.30 o 
  -6   4   6        0.69        0.18      1.04 o 
  -5   4   6       13.33       15.27      2.17 o 
  -4   4   6        6.61        4.77      1.39 o 
  -3   4   6      244.50      240.68      5.12 o 
  -2   4   6      123.74      118.91      5.69 o 
  -1   4   6      106.67      102.70      3.37 o 
   0   4   6      212.55      206.68      6.21 o 
   1   4   6       30.89       27.46      1.84 o 
   2   4   6       57.38       57.74      2.35 o 
   3   4   6       16.36       18.18      1.60 o 
   4   4   6       23.74       18.09      1.93 o 
   5   4   6       57.70       49.43      2.75 o 
   6   4   6        2.35        2.22      1.66 o 
   7   4   6        6.19        7.46      2.26 o 
   8   4   6        0.00        1.36      1.44 o 
 -12   5   6        0.83        5.17      1.78 o 
 -11   5   6        0.56        1.73      1.48 o 
 -10   5   6        1.11        0.00      1.23 o 
  -9   5   6        0.67        0.22      1.28 o 
  -8   5   6      103.15       96.82      5.09 o 
  -7   5   6      155.56      155.18      4.66 o 
  -6   5   6       64.06       73.50      3.03 o 
  -5   5   6        1.36        2.03      1.23 o 
  -4   5   6      171.92      157.84      8.60 o 
  -3   5   6        3.58        5.15      2.37 o 
  -2   5   6      406.31      369.62      6.94 o 
  -1   5   6      308.21      298.38      6.21 o 
   0   5   6       52.86       47.40      2.54 o 
   1   5   6      335.67      321.22      6.73 o 
   2   5   6      160.93      152.66      4.55 o 
   3   5   6        0.04        0.00      1.52 o 
   4   5   6       21.63       22.05      2.20 o 
   5   5   6       13.32       14.12      2.32 o 
   6   5   6       28.51       18.41      2.75 o 
   7   5   6       12.03       15.48      2.54 o 
   8   5   6       20.78       23.80      3.11 o 
 -11   6   6       11.08       12.15      2.61 o 
 -10   6   6       15.22       18.13      3.13 o 
  -9   6   6       43.97       54.60      4.83 o 
  -8   6   6       79.95       77.47      3.63 o 
  -7   6   6       17.92       20.53      4.07 o 
  -6   6   6        0.00        0.00      0.98 o 
  -5   6   6       10.24        8.13      2.29 o 
  -4   6   6        3.64        4.08      1.53 o 
  -3   6   6      171.87      155.48      6.55 o 
  -2   6   6      115.56      104.22      4.78 o 
  -1   6   6       24.24       26.85      2.84 o 
   0   6   6      144.23      138.70     12.67 o 
   1   6   6      106.12       99.71      3.78 o 
   2   6   6      174.91      167.78      4.99 o 
   3   6   6       53.61       48.99      3.18 o 
   4   6   6        9.69       11.34      2.32 o 
   5   6   6        4.81        3.77      1.67 o 
   6   6   6        0.03        0.15      1.49 o 
   7   6   6        0.09        0.15      1.62 o 
 -10   7   6       99.11      114.33     12.43 o 
  -9   7   6       25.40       28.88      6.21 o 
  -8   7   6        6.51       10.83      3.64 o 
  -7   7   6       20.12       15.83      2.91 o 
  -6   7   6        4.77        6.96      2.02 o 
  -5   7   6        2.32        1.41      1.49 o 
  -4   7   6       11.47       13.77      2.45 o 
  -3   7   6       79.19       78.59      4.42 o 
  -2   7   6       17.23       23.85      3.24 o 
  -1   7   6        5.52        4.71      1.71 o 
   0   7   6       95.58       87.86      3.71 o 
   1   7   6       15.52       14.19      1.90 o 
   2   7   6        4.36        2.55      1.86 o 
   3   7   6       18.44       18.34      3.12 o 
   4   7   6        3.72        4.43      1.81 o 
   5   7   6        1.42        1.86      2.14 o 
   6   7   6       10.19       15.75      2.81 o 
  -8   8   6       27.17       27.96      4.61 o 
  -7   8   6       12.78       17.80      3.17 o 
  -6   8   6       16.14       16.59      3.14 o 
  -5   8   6        0.79        0.94      1.54 o 
  -4   8   6       62.54       60.08      4.73 o 
  -3   8   6        1.87        1.54      1.37 o 
  -2   8   6       97.19       83.85      4.75 o 
  -1   8   6      114.36      116.99      5.49 o 
   0   8   6        0.90        0.71      1.05 o 
   1   8   6       38.80       42.37      4.01 o 
   2   8   6        3.42        3.42      1.67 o 
   3   8   6       18.21       18.85      6.24 o 
   4   8   6        8.71       11.64      2.65 o 
  -6   9   6        5.52        7.08      2.20 o 
  -5   9   6        2.98        0.68      2.44 o 
  -4   9   6       22.79       20.37      3.30 o 
  -3   9   6       13.10       12.51      2.58 o 
  -2   9   6        7.07        5.20      1.95 o 
  -1   9   6        8.35       10.09      1.73 o 
   0   9   6        0.19        2.40      1.42 o 
   1   9   6        5.10        5.50      1.82 o 
   2   9   6       11.97       13.99      3.63 o 
 -13   1   7        3.35        5.93      2.07 o 
 -12   1   7        0.00        0.00      1.41 o 
 -11   1   7        0.08        1.20      1.54 o 
 -10   1   7       79.95       80.68      3.47 o 
  -9   1   7      177.91      164.00      4.69 o 
  -8   1   7        0.39        0.67      0.65 o 
  -7   1   7       20.72       22.52      1.61 o 
  -6   1   7      159.93      155.49      3.98 o 
  -5   1   7       12.14       14.51      1.20 o 
  -4   1   7       67.64       65.09      2.06 o 
  -3   1   7       15.78       14.17      1.13 o 
  -2   1   7        0.43        2.00      1.14 o 
  -1   1   7        8.76       11.14      1.02 o 
   0   1   7       81.76       77.65      2.00 o 
   1   1   7        5.19        4.91      0.78 o 
   2   1   7        3.58        4.22      0.80 o 
   3   1   7        1.16        1.03      0.73 o 
   4   1   7      127.34      131.74      4.08 o 
   5   1   7       15.48       15.32      1.60 o 
   6   1   7      206.26      205.78      4.98 o 
   7   1   7        7.39        6.78      1.38 o 
   8   1   7       11.77       11.39      1.98 o 
   9   1   7       15.03       18.85      2.45 o 
 -13   2   7       12.95       20.59      3.20 o 
 -12   2   7       54.84       63.53      6.13 o 
 -11   2   7        3.22        1.92      1.28 o 
 -10   2   7       90.28       92.93      3.77 o 
  -9   2   7      278.17      265.05      6.15 o 
  -8   2   7       19.82       23.71      2.07 o 
  -7   2   7      382.79      378.15      5.84 o 
  -6   2   7       21.03       21.57      1.45 o 
  -5   2   7        5.61        6.92      0.88 o 
  -4   2   7       27.01       33.09      2.02 o 
  -3   2   7       12.53       11.17      1.34 o 
  -2   2   7       95.91       98.38      3.18 o 
  -1   2   7       49.53       51.29      2.37 o 
   0   2   7      289.75      290.71      5.40 o 
   1   2   7      109.43       93.21      2.69 o 
   2   2   7      622.91      609.71     10.87 o 
   3   2   7        0.05        0.29      0.66 o 
   4   2   7       11.26        9.07      1.57 o 
   5   2   7      208.30      203.84      5.76 o 
   6   2   7       21.77       24.22      2.51 o 
   7   2   7        2.67        6.22      2.55 o 
   8   2   7       65.38       63.27      4.89 o 
 -12   3   7       35.52       45.49      4.47 o 
 -11   3   7        2.34        2.52      1.76 o 
 -10   3   7        0.39        1.35      1.41 o 
  -9   3   7      123.29      111.60      5.34 o 
  -8   3   7      265.84      248.71      9.37 o 
  -7   3   7      121.70      107.27      9.48 o 
  -6   3   7      470.43      462.31     23.40 o 
  -5   3   7      195.74      190.30      5.34 o 
  -4   3   7       12.60       11.56      1.43 o 
  -3   3   7        7.13        4.28      0.99 o 
  -2   3   7        9.07        7.03      1.22 o 
  -1   3   7       19.69       19.07      1.83 o 
   0   3   7     1122.28     1120.41     14.43 o 
   1   3   7      975.37      945.17     12.76 o 
   2   3   7        6.31        7.09      1.31 o 
   3   3   7      393.17      384.73      6.47 o 
   4   3   7        1.97        2.63      0.90 o 
   5   3   7       48.63       44.68      3.25 o 
   6   3   7       99.99      100.37      5.13 o 
   7   3   7        1.13        4.85      1.79 o 
   8   3   7       14.65       14.78      3.79 o 
 -12   4   7       47.70       57.54     11.21 o 
 -11   4   7        0.03        1.68      1.64 o 
 -10   4   7        1.73        2.51      1.97 o 
  -9   4   7      260.37      253.19      9.31 o 
  -8   4   7       23.85       22.78      3.03 o 
  -7   4   7      556.46      530.62     12.10 o 
  -6   4   7       62.30       63.95      4.24 o 
  -5   4   7      307.00      302.54      9.27 o 
  -4   4   7      460.44      447.83      7.78 o 
  -3   4   7      134.48      117.85      3.74 o 
  -2   4   7        2.22        3.33      1.80 o 
  -1   4   7        3.94        4.17      1.07 o 
   0   4   7       71.39       73.81      2.67 o 
   1   4   7        4.86        8.64      1.19 o 
   2   4   7      353.19      349.56     10.48 o 
   3   4   7        9.77       11.81      1.46 o 
   4   4   7       37.43       40.71      2.43 o 
   5   4   7       41.90       44.73      5.26 o 
   6   4   7        5.15        2.30      1.57 o 
   7   4   7       13.88       11.77      3.23 o 
 -11   5   7       72.61       93.96      5.74 o 
 -10   5   7        2.57        1.47      1.70 o 
  -9   5   7        0.74        1.53      1.66 o 
  -8   5   7      119.24      118.94      7.71 o 
  -7   5   7       40.26       42.52      3.96 o 
  -6   5   7      286.01      269.84      8.40 o 
  -5   5   7       84.36       87.31      4.66 o 
  -4   5   7      138.19      129.75      5.46 o 
  -3   5   7       75.28       62.99      2.85 o 
  -2   5   7       70.75       64.54      3.17 o 
  -1   5   7      208.63      194.03      5.16 o 
   0   5   7      476.62      443.59      7.19 o 
   1   5   7      474.26      454.86      7.39 o 
   2   5   7        9.95        9.37      1.60 o 
   3   5   7       62.52       70.85      3.33 o 
   4   5   7       16.56       18.48      2.16 o 
   5   5   7        7.98        7.83      2.02 o 
   6   5   7        9.01       12.03      2.26 o 
   7   5   7        5.39        5.18      1.77 o 
 -10   6   7       47.60       49.31      4.77 o 
  -9   6   7       52.58       59.23      5.06 o 
  -8   6   7        6.54        3.83      1.64 o 
  -7   6   7        3.33        3.45      1.68 o 
  -6   6   7        1.07        1.34      1.32 o 
  -5   6   7        0.10        1.88      1.40 o 
  -4   6   7        3.40        5.23      1.67 o 
  -3   6   7       78.78       68.53      4.11 o 
  -2   6   7      216.34      190.84      9.26 o 
  -1   6   7       59.95       61.86      3.83 o 
   0   6   7       36.46       33.26      2.88 o 
   1   6   7      112.33      105.20      4.08 o 
   2   6   7       98.07       99.43      4.02 o 
   3   6   7       83.16       84.59      3.89 o 
   4   6   7       43.86       50.07      5.26 o 
   5   6   7       20.98       24.61      3.21 o 
   6   6   7       30.61       26.10      3.26 o 
  -9   7   7        0.40        2.49      1.53 o 
  -8   7   7        3.83        5.34      2.10 o 
  -7   7   7        2.64        5.41      2.03 o 
  -6   7   7       86.57      100.66      5.62 o 
  -5   7   7       75.93       63.90      4.87 o 
  -4   7   7       23.01       22.53      3.12 o 
  -3   7   7       22.56       24.34      3.15 o 
  -2   7   7        3.45        3.81      1.51 o 
  -1   7   7       10.73       12.26      2.29 o 
   0   7   7        5.10        5.30      1.39 o 
   1   7   7        1.20        0.98      1.11 o 
   2   7   7        9.92        8.28      1.67 o 
   3   7   7        4.42        2.54      1.92 o 
   4   7   7        2.75        5.81      2.26 o 
   5   7   7        2.28        4.09      1.76 o 
  -7   8   7       55.56       47.14      6.86 o 
  -6   8   7       33.35       32.03      3.99 o 
  -5   8   7        0.02        1.69      1.53 o 
  -4   8   7        1.73        3.26      1.67 o 
  -3   8   7        4.37        4.26      2.67 o 
  -2   8   7       35.44       44.48      4.18 o 
  -1   8   7       14.33       20.58      2.94 o 
   0   8   7        0.21        2.22      1.13 o 
   1   8   7        2.17        3.63      1.66 o 
   2   8   7        9.70        9.02      3.08 o 
   3   8   7       28.32       39.45     14.96 o 
  -4   9   7       15.80       20.60      3.29 o 
  -3   9   7       31.19       35.24      4.07 o 
  -2   9   7       26.95       31.71      3.84 o 
  -1   9   7       10.79       12.13      2.04 o 
   0   9   7        5.91       10.24      2.05 o 
 -13   0   8        7.39        6.16      3.08 o 
 -12   0   8        9.77        6.77      3.06 o 
 -11   0   8      244.77      274.44     11.85 o 
 -10   0   8       11.85       19.07      3.89 o 
  -9   0   8       31.99       34.55      3.08 o 
  -8   0   8      169.55      168.89     14.12 o 
  -7   0   8      135.50      122.31      5.89 o 
  -6   0   8       21.87       15.78      1.89 o 
  -5   0   8      108.01      109.29      6.08 o 
  -4   0   8      405.46      396.70      8.33 o 
  -3   0   8      141.08      137.70      4.55 o 
  -2   0   8        0.07        0.42      0.74 o 
  -1   0   8      260.68      245.08      6.31 o 
   0   0   8     1436.08     1388.21     19.93 o 
   1   0   8      694.56      711.89     17.75 o 
   2   0   8       14.91       17.38      3.32 o 
   3   0   8        6.59        6.01      1.73 o 
   4   0   8       24.52       32.44      3.13 o 
   5   0   8       83.39       97.41      8.75 o 
   6   0   8       67.41       59.64      4.25 o 
   7   0   8       17.35       22.11      3.21 o 
   8   0   8        0.20        0.00      1.48 o 
 -13   1   8        0.45        1.85      1.90 o 
 -12   1   8        5.58        7.39      2.32 o 
 -11   1   8        0.01        1.01      1.54 o 
 -10   1   8      491.78      480.51      9.00 o 
  -9   1   8        1.43        1.20      1.00 o 
  -8   1   8      373.53      388.78      8.71 o 
  -7   1   8      571.91      544.60      7.62 o 
  -6   1   8       20.42       18.75      1.50 o 
  -5   1   8       59.84       65.88      2.24 o 
  -4   1   8      292.49      278.10      5.15 o 
  -3   1   8        3.89        3.84      0.79 o 
  -2   1   8        7.55       11.95      1.14 o 
  -1   1   8       70.48       67.63      2.30 o 
   0   1   8      110.75      105.16      3.06 o 
   1   1   8       28.75       24.08      1.76 o 
   2   1   8      161.61      140.93      3.68 o 
   3   1   8       19.60       19.94      1.77 o 
   4   1   8       14.20       20.58      2.29 o 
   5   1   8       11.19       10.58      1.88 o 
   6   1   8      128.55      134.89      5.04 o 
   7   1   8       15.02       15.76      2.31 o 
 -12   2   8        0.02        0.00      2.30 o 
 -11   2   8       93.90       96.42      5.16 o 
 -10   2   8       36.47       43.60      3.93 o 
  -9   2   8        5.32        4.08      1.64 o 
  -8   2   8        9.73       12.91      2.22 o 
  -7   2   8       62.55       61.14      3.65 o 
  -6   2   8       87.61       78.85      3.12 o 
  -5   2   8      307.31      314.96      6.37 o 
  -4   2   8      156.29      145.55      4.15 o 
  -3   2   8        3.33        3.82      0.99 o 
  -2   2   8       48.54       50.62      4.14 o 
  -1   2   8      302.77      317.71      6.56 o 
   0   2   8      150.95      145.70      4.38 o 
   1   2   8        8.65        8.93      1.49 o 
   2   2   8        0.10        1.03      0.88 o 
   3   2   8       12.31       12.66      1.82 o 
   4   2   8       24.67       22.73      3.19 o 
   5   2   8       20.14       23.10      2.55 o 
   6   2   8      155.22      154.36      5.47 o 
   7   2   8        0.07        0.00      1.68 o 
 -12   3   8        3.54        5.25      2.07 o 
 -11   3   8        9.06       13.35      2.58 o 
 -10   3   8        0.88        0.95      1.62 o 
  -9   3   8       61.31       59.93      4.23 o 
  -8   3   8       12.32       17.51      2.67 o 
  -7   3   8       29.25       32.27      3.35 o 
  -6   3   8       35.63       41.95      3.51 o 
  -5   3   8       79.88       80.18      3.17 o 
  -4   3   8       66.53       68.34      2.93 o 
  -3   3   8        0.42        0.93      1.48 o 
  -2   3   8      152.30      146.71      5.25 o 
  -1   3   8       53.13       52.28      3.80 o 
   0   3   8       48.88       54.87      3.07 o 
   1   3   8        9.97        9.04      1.26 o 
   2   3   8       45.66       42.69      2.98 o 
   3   3   8       84.09       84.23      3.70 o 
   4   3   8       28.10       38.60      3.03 o 
   5   3   8      198.00      191.07      5.98 o 
   6   3   8       50.59       53.88      3.72 o 
   7   3   8        6.60        7.14      2.15 o 
 -11   4   8       22.19       25.73      3.58 o 
 -10   4   8        0.00        0.00      1.30 o 
  -9   4   8        0.27        0.43      1.43 o 
  -8   4   8      132.38      116.16      6.63 o 
  -7   4   8       54.98       54.14      4.27 o 
  -6   4   8        0.00        1.37      1.25 o 
  -5   4   8        0.14        0.00      1.07 o 
  -4   4   8       34.33       33.44      2.34 o 
  -3   4   8      173.21      163.93      4.80 o 
  -2   4   8       80.84       79.24      3.31 o 
  -1   4   8      167.35      157.36      4.72 o 
   0   4   8       36.42       42.50      2.86 o 
   1   4   8       68.53       63.33      2.67 o 
   2   4   8        5.55        7.17      1.46 o 
   3   4   8        2.73        4.26      1.30 o 
   4   4   8       34.51       22.48      2.45 o 
   5   4   8        0.05        0.77      1.45 o 
   6   4   8       61.44       60.70      7.25 o 
 -11   5   8       19.45       20.59      3.34 o 
 -10   5   8       16.78       17.74      3.07 o 
  -9   5   8        5.47        4.92      2.02 o 
  -8   5   8        0.61        0.00      1.31 o 
  -7   5   8        4.11        2.50      1.51 o 
  -6   5   8        5.53        4.40      1.64 o 
  -5   5   8       30.84       28.09      3.58 o 
  -4   5   8       61.51       59.57      3.94 o 
  -3   5   8      209.14      188.53      8.08 o 
  -2   5   8      382.91      386.43     12.82 o 
  -1   5   8       92.99       91.19      3.75 o 
   0   5   8       22.19       21.10      1.92 o 
   1   5   8        4.50        5.12      1.20 o 
   2   5   8       40.11       43.29      3.01 o 
   3   5   8        9.61        9.39      1.73 o 
   4   5   8        2.33        2.95      1.36 o 
   5   5   8       12.48       13.49      3.59 o 
   6   5   8       37.28       47.89      6.72 o 
 -10   6   8       22.43       35.87      4.46 o 
  -9   6   8       77.38       75.23      5.76 o 
  -8   6   8      165.47      157.39     11.01 o 
  -7   6   8       34.82       29.35      3.76 o 
  -6   6   8       19.58       23.13      3.37 o 
  -5   6   8       67.43       47.88      4.28 o 
  -4   6   8       65.79       71.80      4.47 o 
  -3   6   8       33.68       24.78      3.17 o 
  -2   6   8       45.79       42.15      3.85 o 
  -1   6   8       23.37       24.32      3.12 o 
   0   6   8       10.91       11.70      1.94 o 
   1   6   8      105.19       96.29      6.34 o 
   2   6   8        0.34        2.20      1.57 o 
   3   6   8        0.34        0.96      1.25 o 
   4   6   8        0.81        0.00      1.73 o 
   5   6   8        3.45        6.65      1.91 o 
  -8   7   8       77.97       82.19      5.61 o 
  -7   7   8      113.58      115.02      6.22 o 
  -6   7   8       21.32       19.81      3.16 o 
  -5   7   8        0.28        0.06      1.48 o 
  -4   7   8       11.85       13.36      2.63 o 
  -3   7   8      163.22      133.01      6.19 o 
  -2   7   8       36.31       45.08      4.91 o 
  -1   7   8        9.13       13.81      2.50 o 
   0   7   8        5.19        3.86      1.46 o 
   1   7   8       18.77       24.28      2.59 o 
   2   7   8       17.54       24.30      3.97 o 
   3   7   8        2.40        1.20      1.97 o 
  -6   8   8        5.64        6.57      2.26 o 
  -5   8   8        1.06        2.44      1.59 o 
  -4   8   8       39.35       35.32      4.02 o 
  -3   8   8        3.42        3.14      1.82 o 
  -2   8   8       11.79       17.76      2.91 o 
  -1   8   8       31.13       26.31      3.20 o 
   0   8   8      148.01      143.66      5.31 o 
   1   8   8       76.20       75.50      4.78 o 
 -12   1   9        0.03        0.00      2.32 o 
 -11   1   9        3.88        4.52      2.70 o 
 -10   1   9       21.78       25.52      4.83 o 
  -9   1   9       32.59       40.17      3.65 o 
  -8   1   9       35.61       36.33      2.62 o 
  -7   1   9        1.13        2.66      1.00 o 
  -6   1   9      134.30      123.02      4.49 o 
  -5   1   9       75.21       76.54      3.14 o 
  -4   1   9        0.05        0.00      0.72 o 
  -3   1   9       19.16       21.34      2.03 o 
  -2   1   9       54.36       48.22      2.62 o 
  -1   1   9      139.56      141.66      4.33 o 
   0   1   9        1.13        1.29      0.91 o 
   1   1   9        5.88        6.82      1.50 o 
   2   1   9        7.84        6.04      1.36 o 
   3   1   9        6.68        8.28      1.66 o 
   4   1   9       10.23       11.26      1.95 o 
   5   1   9        9.00       11.67      2.07 o 
   6   1   9        0.08        0.84      1.57 o 
 -12   2   9       63.85       67.85      7.47 o 
 -11   2   9        0.85        0.00      1.43 o 
 -10   2   9      134.73      144.52      6.31 o 
  -9   2   9        0.74        1.36      1.46 o 
  -8   2   9        3.59        2.32      1.37 o 
  -7   2   9       45.41       43.71      3.65 o 
  -6   2   9      177.27      167.82      6.57 o 
  -5   2   9      234.71      215.04      5.45 o 
  -4   2   9        2.15        3.45      1.05 o 
  -3   2   9      213.55      208.47      5.34 o 
  -2   2   9      154.03      156.29      4.63 o 
  -1   2   9      169.09      165.47      5.36 o 
   0   2   9      188.62      198.88      5.46 o 
   1   2   9        7.86        8.75      1.99 o 
   2   2   9      208.09      197.22      5.78 o 
   3   2   9      362.21      350.13     11.19 o 
   4   2   9        0.10        1.04      1.24 o 
   5   2   9      118.71      111.89      4.77 o 
   6   2   9        1.46        5.49      1.78 o 
 -11   3   9       77.34      101.36      6.27 o 
 -10   3   9       49.98       54.14      4.60 o 
  -9   3   9        7.43        6.86      2.40 o 
  -8   3   9        9.37        9.47      2.21 o 
  -7   3   9       13.06       17.35      2.59 o 
  -6   3   9        5.70        3.89      1.54 o 
  -5   3   9       43.33       41.49      2.72 o 
  -4   3   9      137.69      127.23      5.26 o 
  -3   3   9        0.42        0.31      0.84 o 
  -2   3   9       76.34       70.08      3.25 o 
  -1   3   9      332.75      323.44      7.19 o 
   0   3   9       28.25       27.93      2.53 o 
   1   3   9      176.39      170.54      5.31 o 
   2   3   9      141.88      130.58      6.30 o 
   3   3   9        2.34        3.14      1.28 o 
   4   3   9       16.96       19.31      2.47 o 
   5   3   9      217.15      244.68      7.17 o 
   6   3   9       12.35       20.77      3.22 o 
 -11   4   9       40.28       56.99      8.08 o 
 -10   4   9       14.48       18.56      3.12 o 
  -9   4   9       76.05       80.44      9.06 o 
  -8   4   9       27.94       34.51      3.85 o 
  -7   4   9       37.98       34.26      3.64 o 
  -6   4   9      435.94      404.02     30.77 o 
  -5   4   9      240.97      218.58      8.05 o 
  -4   4   9        1.26        0.88      1.72 o 
  -3   4   9      306.09      283.35      7.46 o 
  -2   4   9       17.23       17.79      2.13 o 
  -1   4   9      562.25      551.82     10.01 o 
   0   4   9        2.49        3.65      1.32 o 
   1   4   9        8.99        9.71      2.30 o 
   2   4   9       67.78       75.81      5.17 o 
   3   4   9      153.65      150.21      6.39 o 
   4   4   9        0.16        1.83      1.24 o 
   5   4   9        9.91        8.50      2.33 o 
 -10   5   9        3.41        1.42      1.85 o 
  -9   5   9       13.42       15.89      4.31 o 
  -8   5   9       38.79       31.90      4.67 o 
  -7   5   9        0.50        0.07      1.29 o 
  -6   5   9        4.87        5.23      1.93 o 
  -5   5   9       70.05       58.49      4.59 o 
  -4   5   9      127.06      106.62      5.73 o 
  -3   5   9      103.58       95.02      7.06 o 
  -2   5   9       52.63       57.27      3.29 o 
  -1   5   9       23.42       21.81      2.35 o 
   0   5   9       22.02       21.79      2.16 o 
   1   5   9      163.71      161.94      6.28 o 
   2   5   9      133.41      124.67      5.06 o 
   3   5   9        0.80        1.99      3.85 o 
   4   5   9       47.95       50.50      5.10 o 
  -9   6   9       11.14       10.59      2.72 o 
  -8   6   9        6.63        8.34      2.39 o 
  -7   6   9        7.71        8.65      2.33 o 
  -6   6   9       98.27       91.01      5.44 o 
  -5   6   9       86.52       81.20      5.07 o 
  -4   6   9      140.47      122.36      6.10 o 
  -3   6   9       11.44       13.66      2.67 o 
  -2   6   9       11.52       14.70      2.77 o 
  -1   6   9       15.68       18.52      1.97 o 
   0   6   9        0.31        2.55      1.07 o 
   1   6   9       33.84       33.06      3.41 o 
   2   6   9       36.59       42.45      5.62 o 
   3   6   9       60.07       69.74      9.49 o 
  -7   7   9        0.05        1.03      1.97 o 
  -6   7   9        8.91       11.54      2.84 o 
  -5   7   9      100.13      106.38      6.05 o 
  -4   7   9        3.00        3.57      2.05 o 
  -3   7   9       30.59       26.99      3.70 o 
  -2   7   9        6.95       16.67      3.00 o 
  -1   7   9        5.83        8.08      1.84 o 
   0   7   9        0.01        1.44      1.43 o 
   1   7   9       40.39       45.13      3.60 o 
  -9   0  10       66.49       56.20      5.20 o 
  -8   0  10       61.17       72.90      5.96 o 
  -7   0  10       90.55       90.22      6.41 o 
  -6   0  10       31.48       37.73      4.88 o 
  -5   0  10      146.49      130.10      7.75 o 
  -4   0  10        5.76        8.76      2.62 o 
  -3   0  10      117.97      111.24      7.23 o 
  -2   0  10      385.68      423.96     15.25 o 
  -1   0  10        6.00        3.96      2.19 o 
   0   0  10      163.68      131.42      8.23 o 
   1   0  10      399.23      387.61     14.83 o 
   2   0  10      161.02      156.28      9.75 o 
   3   0  10        7.43        6.92      3.06 o 
   4   0  10       72.31       83.96      7.40 o 
   5   0  10       35.10       48.40      6.75 o 
 -11   1  10       29.62       37.15      5.78 o 
 -10   1  10        9.36        7.60      2.02 o 
  -9   1  10       25.54       27.56      3.21 o 
  -8   1  10       58.58       55.06      7.09 o 
  -7   1  10      492.90      457.89     12.57 o 
  -6   1  10      207.56      180.65      5.17 o 
  -5   1  10      168.38      151.51      5.14 o 
  -4   1  10       18.62       19.63      2.26 o 
  -3   1  10      127.72      135.84      4.45 o 
  -2   1  10      163.88      160.45      6.23 o 
  -1   1  10       12.19       13.00      1.81 o 
   0   1  10        0.09        0.00      1.24 o 
   1   1  10       97.79       93.49      4.05 o 
   2   1  10      346.81      357.14      8.23 o 
   3   1  10        5.56        6.65      1.68 o 
   4   1  10        4.80        4.01      1.49 o 
   5   1  10       12.47       15.04      2.98 o 
 -11   2  10       35.48       45.29      5.58 o 
 -10   2  10       13.64        8.78      2.76 o 
  -9   2  10        1.83        4.14      1.73 o 
  -8   2  10        9.48       14.82      2.58 o 
  -7   2  10       29.98       32.52      3.90 o 
  -6   2  10       36.91       32.49      4.04 o 
  -5   2  10       69.59       71.44      3.33 o 
  -4   2  10        1.74        3.85      1.13 o 
  -3   2  10        2.98        3.09      1.09 o 
  -2   2  10      342.71      352.28      7.66 o 
  -1   2  10      213.53      213.50      9.92 o 
   0   2  10       90.97       96.86      5.05 o 
   1   2  10       57.85       55.64      6.25 o 
   2   2  10        4.24        4.70      1.43 o 
   3   2  10        9.71        8.59      1.81 o 
   4   2  10        7.30        6.90      1.82 o 
   5   2  10        3.54        2.56      1.56 o 
 -10   3  10       12.60       14.79      2.85 o 
  -9   3  10        1.75        0.99      1.57 o 
  -8   3  10       49.86       50.21      4.37 o 
  -7   3  10       56.65       49.47      4.20 o 
  -6   3  10        2.66        2.24      1.42 o 
  -5   3  10      138.63      126.60      4.43 o 
  -4   3  10       69.80       68.87      3.32 o 
  -3   3  10      194.64      189.60      5.53 o 
  -2   3  10      264.63      263.92      6.71 o 
  -1   3  10       27.86       32.00      2.81 o 
   0   3  10       31.18       31.66      2.83 o 
   1   3  10       17.69       11.80      2.39 o 
   2   3  10       44.48       41.93      4.94 o 
   3   3  10       44.26       48.23      3.79 o 
   4   3  10        0.42        2.62      1.37 o 
 -10   4  10        0.34        4.34      1.72 o 
  -9   4  10        0.37        0.61      1.54 o 
  -8   4  10       22.13       20.71      3.15 o 
  -7   4  10       12.31       11.26      2.45 o 
  -6   4  10       12.14       13.07      2.57 o 
  -5   4  10        0.05        0.90      1.24 o 
  -4   4  10        2.72        1.81      1.05 o 
  -3   4  10       12.99       12.06      1.86 o 
  -2   4  10       15.56       18.47      2.22 o 
  -1   4  10      110.25      114.15      4.51 o 
   0   4  10        6.84        6.71      1.68 o 
   1   4  10        3.05        2.58      1.61 o 
   2   4  10        0.72        0.50      1.19 o 
   3   4  10       35.21       37.17      5.46 o 
  -9   5  10       12.63       21.11      3.30 o 
  -8   5  10        1.49        4.17      1.89 o 
  -7   5  10       11.70        5.65      2.08 o 
  -6   5  10       19.42       17.76      2.94 o 
  -5   5  10        0.10        0.72      1.59 o 
  -4   5  10       10.81       12.73      2.51 o 
  -3   5  10       52.21       47.88      4.31 o 
  -2   5  10       56.66       53.08      3.86 o 
  -1   5  10        0.74        1.44      1.24 o 
   0   5  10        0.98        1.44      1.35 o 
   1   5  10        9.81       18.18      2.47 o 
   2   5  10       22.67       28.13      3.06 o 
  -7   6  10        6.50        6.77      1.95 o 
  -6   6  10       70.27       67.76      5.48 o 
  -5   6  10        9.72       10.20      2.51 o 
  -4   6  10        2.23        4.18      2.00 o 
  -3   6  10       12.03        9.25      2.74 o 
  -2   6  10        1.43        3.96      2.04 o 
  -1   6  10        0.75        2.76      1.15 o 
   0   6  10        3.11        2.73      1.46 o 
   1   6  10       21.24       26.20      3.71 o 
  -4   7  10      185.10      184.89     15.81 o 
  -3   7  10       93.61       98.05      5.81 o 
 -10   1  11       14.19       14.82      3.74 o 
  -9   1  11        0.73        3.34      2.30 o 
  -8   1  11        0.16        1.49      1.87 o 
  -7   1  11        0.81        1.33      1.18 o 
  -6   1  11        0.00        1.30      1.16 o 
  -5   1  11        2.22        2.47      1.50 o 
  -4   1  11       18.36       22.38      2.95 o 
  -3   1  11       55.37       63.42      4.14 o 
  -2   1  11       99.11      109.96      6.24 o 
  -1   1  11      135.49      134.40      6.19 o 
   0   1  11        0.66        0.00      1.23 o 
   1   1  11        2.20        4.13      2.23 o 
   2   1  11       10.24       12.85      2.48 o 
   3   1  11        2.91        2.20      1.91 o 
 -10   2  11       65.86       75.10      6.81 o 
  -9   2  11        6.40        6.11      1.99 o 
  -8   2  11        6.47       10.09      2.34 o 
  -7   2  11        7.21        8.14      2.13 o 
  -6   2  11       14.46       12.85      2.01 o 
  -5   2  11       68.16       70.52      4.18 o 
  -4   2  11        2.50        4.53      1.31 o 
  -3   2  11        4.15        4.81      1.42 o 
  -2   2  11       50.22       55.29      3.51 o 
  -1   2  11        0.11        0.78      1.22 o 
   0   2  11       16.44       14.57      2.80 o 
   1   2  11        4.67        6.76      1.72 o 
   2   2  11        0.01        1.51      1.15 o 
   3   2  11       11.61       10.94      2.06 o 
  -9   3  11       23.49       29.77      3.66 o 
  -8   3  11        3.38        5.55      1.96 o 
  -7   3  11      122.53      117.83      7.36 o 
  -6   3  11        2.92        3.46      1.79 o 
  -5   3  11      105.31      111.87      7.50 o 
  -4   3  11        0.83        0.86      1.26 o 
  -3   3  11       94.23       85.23      4.06 o 
  -2   3  11       83.96       86.97      4.10 o 
  -1   3  11      143.55      144.51      5.73 o 
   0   3  11        6.78        7.54      1.72 o 
   1   3  11       12.75       14.01      2.13 o 
   2   3  11        0.12        1.64      1.37 o 
  -8   4  11       18.68       23.05      3.29 o 
  -7   4  11       89.28       84.52      8.72 o 
  -6   4  11       59.26       51.26      4.56 o 
  -5   4  11       46.85       42.56      4.18 o 
  -4   4  11       60.17       63.15      4.78 o 
  -3   4  11        0.48        1.45      1.25 o 
  -2   4  11        3.62        3.03      1.42 o 
  -1   4  11        0.00        0.21      1.16 o 
   0   4  11       83.25       84.19      4.22 o 
   1   4  11       34.05       48.01      4.36 o 
  -7   5  11       31.14       28.89      3.73 o 
  -6   5  11       14.27       14.95      2.80 o 
  -5   5  11        9.75       14.53      2.92 o 
  -4   5  11        8.62       10.70      3.36 o 
  -3   5  11        2.57        6.20      2.22 o 
  -2   5  11       71.86       84.32      8.16 o 
  -1   5  11       22.42       19.49      2.51 o 
   0   5  11       22.51       27.78      3.02 o 
  -8   0  12       53.25       68.27      6.41 o 
  -7   0  12        0.14        2.70      2.12 o 
  -6   0  12       62.10       59.99      6.60 o 
  -5   0  12        2.68        4.45      2.33 o 
  -4   0  12      109.98      102.52      7.78 o 
  -3   0  12      249.08      274.03     13.24 o 
  -2   0  12      213.98      219.88     11.74 o 
  -1   0  12        6.41        5.83      2.70 o 
   0   0  12       26.11       29.07      5.25 o 
   1   0  12        0.17        2.19      2.32 o 
  -8   1  12       11.22       15.39      3.74 o 
  -7   1  12       21.55       32.17      4.22 o 
  -6   1  12        3.20        3.73      1.61 o 
  -5   1  12       72.29       75.11      4.73 o 
  -4   1  12      143.02      166.30      7.47 o 
  -3   1  12        0.18        0.88      1.25 o 
  -2   1  12      108.02      104.97      8.37 o 
  -1   1  12       13.47       17.70      2.88 o 
   0   1  12        0.00        1.63      1.32 o 
   1   1  12        0.91        1.72      1.55 o 
  -8   2  12        0.67        3.36      2.23 o 
  -7   2  12       26.87       25.94      4.77 o 
  -6   2  12        3.79        4.08      1.94 o 
  -5   2  12        0.47        0.70      2.68 o 
  -4   2  12       44.93       48.98      4.42 o 
  -3   2  12       85.04       84.89      5.00 o 
  -2   2  12      164.65      154.13     12.95 o 
  -1   2  12        4.26        4.54      1.99 o 
   0   2  12        2.31        4.74      2.81 o 
  -7   3  12        5.75        7.27      2.12 o 
  -6   3  12        2.76        4.25      1.80 o 
  -5   3  12       18.01       19.76      4.21 o 
  -4   3  12        0.52        1.81      1.31 o 
  -3   3  12       15.89       21.74      2.59 o 
  -2   3  12        2.50        5.34      1.52 o 
  -1   3  12       17.21       17.26      2.40 o 
  -5   4  12        9.17        7.51      2.11 o 
  -4   4  12       15.02       12.37      2.61 o 
  -3   4  12        2.19        2.40      1.37 o 
                                                 
